# Supplementary material for: ﻿Factors related to species richness, endemism, and conservation status of the herpetofauna (Amphibia and Reptilia) of Mexican states
Source: Zookeys. 2022 Apr 20;1097:85–101. doi: 10.3897/zookeys.1097.80424 (PMC9046365; doi:10.3897/zookeys.1097.80424)
Supplement: Supplementary material 2 — Table S2 [file zookeys-1097-085-s002.xlsx]

## Sheet: Hoja1
Supplementary Table 2. This table provides the species occurrence matrix used to create the variables used in our analyses. The sources used for creating this table are provided in Supplementary Table 1. A 1 indicates the species is found in a state, a 0 indicates a species has not been documented in a state, and an E indicates a species is endemic to a state, IN indicates a species is introduced…
		IUCN category	SEMARNAT listing
CLASS AMPHIBIA		NE = Not Evaluated, DD = Data Deficient, LC = Least Concern, VU = Vulnerable, NT = Near Threatened, VU = Vulnerable, EN = Endangered, CR = Critically Endangered, NA = not applicable	NL = not listed, Pr = subject to special protection, A = threatened, P = in danger of extinction, NA = not applicable	Baja California Sur	Baja California	Sonora	Hidalgo	San Luis Potosí	Aguascalientes	Puebla	Campeche	Yucatan	Quintana Roo	Oaxaca	Chiapas	Jalisco	Nayarit	Michoacan	Queretaro	Guerrero	Morelos	México	Sinaloa	Chihuahua	Coahuila	Nuevo León	Tamaulipas	Durango	Ciudad de México	Colima
ORDER ANURA
Bufonidae
Anaxyrus boreas (Baird & Girard, 1852)		LC	NL	0	1	0	0	0	0	0	0	0	0	0	0	0	0	0	0	0	0	0	0	0	0	0	0	0	0	0
Anaxyrus californicus (Camp, 1915)		EN	A	0	1	0	0	0	0	0	0	0	0	0	0	0	0	0	0	0	0	0	0	0	0	0	0	0	0	0
Anaxyrus cognatus (Say, 1822)		LC	NL	0	1	1	0	1	1	0	0	0	0	0	0	0	0	0	0	0	0	0	1	1	1	1	1	1	0	0
Anaxyrus compactilis (Wiegmann, 1833)		LC	NL	0	0	0	0	0	1	1	0	0	0	0	0	1	0	1	1	0	1	1	0	0	0	0	0	1	1	1
Anaxyrus debilis (Girard, 1854)		LC	Pr	0	0	1	0	1	0	0	0	0	0	0	0	1	0	0	0	0	0	0	0	1	1	1	1	1	0	0
Anaxyrus kelloggi (Taylor, 1938)		LC	NL	0	0	1	0	0	0	0	0	0	0	0	0	0	1	0	0	0	0	0	1	0	0	0	0	0	0	0
Anaxyrus mexicanus (Brocchi, 1879)		LC	NL	0	0	1	0	0	0	0	0	0	0	0	0	0	0	0	0	0	0	0	1	1	0	0	0	1	0	0
Anaxyrus punctatus (Baird & Girard, 1852)		LC	NL	1	1	1	1	1	1	0	0	0	0	0	0	1	0	0	1	0	0	0	1	1	1	1	1	1	0	0
Anaxyrus retiformis (Sanders & Smith, 1951)		LC	Pr	0	0	1	0	0	0	0	0	0	0	0	0	0	0	0	0	0	0	0	0	0	0	0	0	0	0	0
Anaxyrus speciosus (Girard, 1854)		LC	NL	0	0	0	0	0	0	0	0	0	0	0	0	0	0	0	1	0	0	0	0	1	1	1	1	0	0	0
Anaxyrus woodhousii (Girard, 1854)		LC	NL	0	1	1	0	0	0	0	0	0	0	0	0	0	0	0	0	0	0	0	0	1	1	0	0	1	0	0
Incilius alvarius (Girard, 1859)		LC	NL	0	1	1	0	0	0	0	0	0	0	0	0	0	0	0	0	0	0	0	1	1	0	0	0	0	0	0
Incilius bocourti (Brocchi, 1877)		LC	NL	0	0	0	0	0	0	0	0	0	0	0	1	0	0	0	0	0	0	0	0	0	0	0	0	0	0	0
Incilius campbelli (Mendelson, 1994)		LC	NL	0	0	0	0	0	0	0	0	0	0	0	1	0	0	0	0	0	0	0	0	0	0	0	0	0	0	0
Incilius canaliferus (Cope, 1877)		LC	NL	0	0	0	0	0	0	0	0	0	0	1	1	0	0	0	0	0	0	0	0	0	0	0	0	0	0	0
Incilius coccifer (Cope, 1866)		LC	Pr	0	0	0	0	0	0	0	0	0	0	1	1	0	0	0	0	0	0	0	0	0	0	0	0	0	0	0
Incilius cristatus (Wiegmann, 1833)		EN	Pr	0	0	0	0	0	0	1	0	0	0	0	0	0	0	0	0	0	0	0	0	0	0	0	0	0	0	0
Incilius cycladen (Lynch & Smith, 1966)		VU	NL	0	0	0	0	0	0	0	0	0	0	1	0	0	0	0	0	1	0	0	0	0	0	0	0	0	0	0
Incilius gemmifer (Taylor, 1940)		EN	Pr	0	0	0	0	0	0	0	0	0	0	1	0	0	0	0	0	1	0	0	0	0	0	0	0	0	0	0
Incilius luetkenii (Boulenger, 1891)		LC	NL	0	0	0	0	0	0	0	0	0	0	0	1	0	0	0	0	0	0	0	0	0	0	0	0	0	0	0
Incilius macrocristatus (Firschein & Smith, 1957)		NT	NL	0	0	0	0	0	0	0	0	0	0	1	1	0	0	0	0	0	0	0	0	0	0	0	0	0	0	0
Incilius marmoreus (Wiegmann, 1833)		LC	NL	0	0	1	1	0	0	1	0	0	0	1	1	1	1	1	0	1	1	1	1	0	0	0	0	1	0	1
Incilius mazatlanensis (Taylor, 1940)		LC	NL	0	0	1	0	0	0	0	0	0	0	0	0	1	1	0	0	0	0	0	1	1	0	0	0	1	0	1
Incilius mccoyi Santos-Barrera & Flores-Villela, 2011		LC	NL	0	0	0	0	0	0	0	0	0	0	0	0	0	0	0	0	0	0	0	0	1	0	0	0	1	0	0
Incilius nebulifer (Girard, 1854)		LC	NL	0	0	0	1	1	0	1	0	0	0	0	0	0	0	0	1	0	0	0	0	0	1	1	1	0	0	0
Incilius occidentalis (Camerano, 1879)		LC	NL	0	0	1	1	1	1	1	0	0	0	1	0	1	1	1	1	1	1	1	1	0	0	0	0	1	0	1
Incilius perplexus (Taylor, 1943)		LC	NL	0	0	0	0	0	0	1	0	0	0	1	0	1	0	1	0	1	1	1	0	0	0	0	0	0	0	0
Incilius pisinnus (Mendelson, Williams, Shell, & Mulcahy, 2005)		EN	NL	0	0	0	0	0	0	0	0	0	0	0	0	0	0	1	0	0	0	0	0	0	0	0	0	0	0	0
Incilius spiculatus (Mendelson, 1997)		EN	NL	0	0	0	0	0	0	0	0	0	0	E	0	0	0	0	0	0	0	0	0	0	0	0	0	0	0	0
Incilius tacanensis (Smith, 1952)		EN	NL	0	0	0	0	0	0	0	0	0	0	0	1	0	0	0	0	0	0	0	0	0	0	0	0	0	0	0
Incilius tutelarius (Mendelson, 1997)		VU	NL	0	0	0	0	0	0	0	0	0	0	1	1	0	0	0	0	0	0	0	0	0	0	0	0	0	0	0
Incilius valliceps (Wiegmann, 1833)		LC	NL	0	0	0	1	0	0	1	1	1	1	1	1	0	0	0	0	0	0	0	0	0	0	0	0	0	0	0
Rhinella horribilis (Wiegmann, 1833)		NE	NL	0	0	1	0	1	IN	1	1	1	1	0	1	1	1	1	1	1	1	1	1	1	1	1	1	1	0	1
Centrolenidae
Hyalinobatrachium fleischmanni (Boettger, 1893)		LC	NL	0	0	0	0	0	0	1	0	0	0	1	1	0	0	0	0	1	1	0	0	0	0	0	0	0	0	0
Craugastoridae
Craugastor alfredi (Boulenger, 1898)		LC	NL	0	0	0	0	0	0	1	0	0	0	1	1	0	0	0	0	0	0	0	0	0	0	0	0	0	0	0
Craugastor amniscola (Campbell & Savage, 2000)		VU	NL	0	0	0	0	0	0	0	0	0	0	0	1	0	0	0	0	0	0	0	0	0	0	0	0	0	0	0
Craugastor augusti (Dugès, 1879)		LC	NL	0	0	1	1	1	1	1	0	0	0	1	0	1	1	1	1	1	1	1	1	1	1	1	1	1	1	1
Craugastor batrachylus (Taylor, 1940)		DD	Pr	0	0	0	0	0	0	0	0	0	0	0	0	0	0	0	0	0	0	0	0	0	0	0	E	0	0	0
Craugastor berkenbuschii (Peters, 1870)		LC	Pr	0	0	0	1	1	0	1	0	0	0	1	0	0	0	0	0	0	0	0	0	0	0	0	0	0	0	0
Craugastor brocchi (Boulenger, 1882)		VU	NL	0	0	0	0	0	0	0	0	0	0	0	1	0	0	0	0	0	0	0	0	0	0	0	0	0	0	0
Craugastor decoratus (Taylor, 1942)		LC	NL	0	0	0	1	1	0	1	0	0	0	1	0	0	0	0	1	0	0	0	0	0	0	0	1	0	0	0
Craugastor galacticorhinus Canseco-Márquez & Smith, 2004		EN	NL	0	0	0	0	0	0	1	0	0	0	0	0	0	0	0	0	0	0	0	0	0	0	0	0	0	0	0
Craugastor glaucus (Lynch, 1967)		EN	Pr	0	0	0	0	0	0	0	0	0	0	0	E	0	0	0	0	0	0	0	0	0	0	0	0	0	0	0
Craugastor greggi (Bumzahem, 1955)		EN	Pr	0	0	0	0	0	0	0	0	0	0	0	1	0	0	0	0	0	0	0	0	0	0	0	0	0	0	0
Craugastor guerreroensis (Lynch, 1967)		EN	Pr	0	0	0	0	0	0	0	0	0	0	0	0	0	0	0	0	E	0	0	0	0	0	0	0	0	0	0
Craugastor hobartsmithi (Taylor, 1937)		LC	NL	0	0	0	0	0	0	0	0	0	0	0	0	1	0	1	0	1	1	1	1	0	0	0	0	0	0	0
Craugastor laticeps (Duméril, 1853)		LC	Pr	0	0	0	0	0	0	0	0	0	0	0	1	0	0	0	0	0	0	0	0	0	0	0	0	0	0	0
Craugastor lineatus (Brocchi, 1879)		LC	Pr	0	0	0	0	0	0	0	0	0	0	1	1	0	0	0	0	0	0	0	0	0	0	0	0	0	0	0
Craugastor loki (Shannon & Werler, 1955)		LC	NL	0	0	0	0	1	0	1	1	0	1	1	1	0	0	0	0	0	0	0	0	0	0	0	0	0	0	0
Craugastor matudai (Taylor, 1941)		EN	Pr	0	0	0	0	0	0	0	0	0	0	0	1	0	0	0	0	0	0	0	0	0	0	0	0	0	0	0
Craugastor mexicanus (Brocchi, 1877)		LC	NL	0	0	0	0	0	0	1	0	0	0	1	0	0	0	0	0	1	0	0	0	0	0	0	0	0	0	0
Craugastor montanus (Taylor, 1942)		EN	NL	0	0	0	0	0	0	0	0	0	0	0	E	0	0	0	0	0	0	0	0	0	0	0	0	0	0	0
Craugastor occidentalis (Taylor, 1941)		LC	NL	0	0	1	0	0	1	0	0	0	0	0	0	1	1	1	0	1	0	0	1	0	0	0	0	1	0	1
Craugastor omiltemanus (Günther, 1900)		LC	Pr	0	0	0	0	0	0	0	0	0	0	0	0	0	0	0	0	E	0	0	0	0	0	0	0	0	0	0
Craugastor palenque (Campbell & Savage, 2000)		VU	NL	0	0	0	0	0	0	0	0	0	0	0	1	0	0	0	0	0	0	0	0	0	0	0	0	0	0	0
Craugastor pelorus (Campbell & Savage, 2000)		VU	NL	0	0	0	0	0	0	0	0	0	0	0	E	0	0	0	0	0	0	0	0	0	0	0	0	0	0	0
Craugastor polymniae (Campbell, Lamar & Hillis, 1989)		NT	Pr	0	0	0	0	0	0	0	0	0	0	E	0	0	0	0	0	0	0	0	0	0	0	0	0	0	0	0
Craugastor pozo (Johnson & Savage, 1995)		CR	NL	0	0	0	0	0	0	0	0	0	0	0	E	0	0	0	0	0	0	0	0	0	0	0	0	0	0	0
Craugastor psephosypharus (Campbell, Savage & Meyer, 1994)		NT	NL	0	0	0	0	0	0	0	0	0	0	0	1	0	0	0	0	0	0	0	0	0	0	0	0	0	0	0
Craugastor pygmaeus (Taylor, 1937)		LC	NL	0	0	0	0	0	0	1	0	0	0	1	1	1	1	1	0	1	0	1	1	0	0	0	0	0	0	0
Craugastor rhodopis (Cope, 1867)		LC	NL	0	0	0	1	0	0	1	0	0	0	1	0	0	0	0	0	0	1	0	0	0	0	0	0	0	0	0
Craugastor rugulosus (Cope, 1870)		LC	NL	0	0	0	0	0	0	1	0	0	0	1	1	0	0	0	0	1	1	1	0	0	0	0	0	0	0	0
Craugastor rupinius (Campbell & Savage, 2000)		LC	NL	0	0	0	0	0	0	0	0	0	0	0	1	0	0	0	0	0	0	0	0	0	0	0	0	0	0	0
Craugastor saltator (Taylor, 1941)		EN	NL	0	0	0	0	0	0	0	0	0	0	0	0	0	0	0	0	E	0	0	0	0	0	0	0	0	0	0
Craugastor silvicola (Lynch, 1967)		DD	Pr	0	0	0	0	0	0	0	0	0	0	E	0	0	0	0	0	0	0	0	0	0	0	0	0	0	0	0
Craugastor spatulatus (Smith, 1939)		EN	Pr	0	0	0	0	0	0	0	0	0	0	1	0	0	0	0	0	0	0	0	0	0	0	0	0	0	0	0
Craugastor stuarti (Lynch, 1967)		VU	Pr	0	0	0	0	0	0	0	0	0	0	0	1	0	0	0	0	0	0	0	0	0	0	0	0	0	0	0
Craugastor tarahumaraensis (Taylor, 1940)		LC	Pr	0	0	1	0	0	0	0	0	0	0	0	0	0	0	0	0	0	0	0	0	1	0	0	0	1	0	0
Craugastor taylori (Lynch, 1966)		CR	Pr	0	0	0	0	0	0	0	0	0	0	0	E	0	0	0	0	0	0	0	0	0	0	0	0	0	0	0
Craugastor uno (Savage, 1985)		VU	Pr	0	0	0	0	0	0	0	0	0	0	1	0	0	0	0	0	1	0	0	0	0	0	0	0	0	0	0
Craugastor vocalis (Taylor, 1940)		LC	NL	0	0	0	0	0	0	0	0	0	0	0	0	1	1	1	0	0	0	0	1	0	0	0	0	1	0	1
Craugastor yucatanensis (Lynch, 1965)		NT	Pr	0	0	0	0	0	0	0	1	1	1	0	0	0	0	0	0	0	0	0	0	0	0	0	0	0	0	0
Eleutherodactylidae
Eleutherodactylus albolabris (Taylor, 1943)		LC	NL	0	0	0	0	0	0	0	0	0	0	0	0	0	0	0	0	E	0	0	0	0	0	0	0	0	0	0
Eleutherodactylus angustidigitorum (Taylor, 1940)		LC	Pr	0	0	0	0	0	0	0	0	0	0	0	0	1	0	1	0	0	1	1	0	0	0	0	0	0	0	1
Eleutherodactylus cystignathoides (Cope, 1877)		LC	NL	0	0	0	1	1	0	0	0	0	0	0	0	0	0	0	0	0	0	0	0	0	0	1	1	0	0	0
Eleutherodactylus colimotl Grünwald, Reyes-Velasco, Franz-Chávez, Morales-Flores, Ahumada-Carrillo, Jones & Boissinot, 2018		LC	NL	0	0	0	0	0	0	0	0	0	0	0	0	0	0	1	0	0	0	0	0	0	0	0	0	0	0	1
Eleutherodactylus dennisi (Lynch, 1970)		LC	Pr	0	0	0	0	0	0	0	0	0	0	0	0	0	0	0	0	0	0	0	0	0	0	0	E	0	0	0
Eleutherodactylus dilatus (Davis & Dixon, 1955)		LC	NL	0	0	0	0	0	0	0	0	0	0	0	0	0	0	0	0	E	0	0	0	0	0	0	0	0	0	0
Eleutherodactylus erendirae Grünwald, Reyes-Velasco, Franz-Chávez, Morales-Flores, Ahumada-Carrillo, Jones & Boissinot, 2018		EN	NL	0	0	0	0	0	0	0	0	0	0	0	0	1	0	1	0	0	0	0	0	0	0	0	0	0	0	0
Eleutherodactylus erythrodromus Palacios-Aguilar & Santos-Bibibano, 2020		NE	NL	0	0	0	0	0	0	0	0	0	0	0	0	0	0	0	0	E	0	0	0	0	0	0	0	0	0	0
Eleutherodactylus floresvillelai Grünwald, Reyes-Velasco, Franz-Chávez, Morales-Flores, Ahumada-Carrillo, Jones & Boissinot, 2018		VU	NL	0	0	0	0	0	0	0	0	0	0	0	0	0	0	E	0	0	0	0	0	0	0	0	0	0	0	0
Eleutherodactylus grandis (Dixon, 1957)		EN	Pr	0	0	0	0	0	0	0	0	0	0	0	0	0	0	0	0	0	0	0	0	0	0	0	0	0	E	0
Eleutherodactylus grunwaldi Reyes-Velasco, Ahumada-Carrillo, Burkhardt & Devitt, 2015		EN	NL	0	0	0	0	0	0	0	0	0	0	0	0	1	0	0	0	0	0	0	0	0	0	0	0	0	0	1
Eleutherodactylus guttilatus (Cope, 1879)		LC	NL	0	0	0	0	1	0	0	0	0	0	0	0	0	0	0	1	0	0	0	0	0	1	1	1	0	0	0
Eleutherodactylus interorbitalis (Langebartel & Shannon, 1956)		LC	Pr	0	0	1	0	0	0	0	0	0	0	0	0	0	0	0	0	0	0	0	1	1	0	0	0	0	0	0
Eleutherodactylus jaliscoensis Grünwald, Reyes-Velasco, Franz-Chávez, Morales-Flores, Ahumada-Carrillo, Jones & Boissinot, 2018		EN	NL	0	0	0	0	0	0	0	0	0	0	0	0	E	0	0	0	0	0	0	0	0	0	0	0	0	0	0
Eleutherodactylus leprus (Cope, 1879)		LC	NL	0	0	0	0	1	0	1	0	0	0	1	1	0	0	0	0	0	0	0	0	0	0	0	0	0	0	0
Eleutherodactylus longipes (Baird, in Emory, 1869)		LC	NL	0	0	0	1	1	0	0	0	0	0	0	0	0	0	0	1	0	0	0	0	0	1	1	1	0	0	0
Eleutherodactylus marnockii (Cope, 1878)		LC	NL	0	0	0	0	0	0	0	0	0	0	0	0	0	0	0	0	0	0	0	0	1	1	0	0	0	0	0
Eleutherodactylus manantlanensis Grünwald, Reyes-Velasco, Franz-Chávez, Morales-Flores, Ahumada-Carrillo, Jones & Boissinot, 2018		CR	NL	0	0	0	0	0	0	0	0	0	0	0	0	0	0	0	0	0	0	0	0	0	0	0	0	0	0	E
Eleutherodactylus maurus Hedges, 1989		VU	Pr	0	0	0	0	0	0	0	0	0	0	0	0	0	0	1	0	0	1	1	0	0	0	0	0	0	0	0
Eleutherodactylus modestus (Taylor, 1942)		LC	Pr	0	0	0	0	0	0	0	0	0	0	0	0	1	0	1	0	0	0	0	0	0	0	0	0	0	0	1
Eleutherodactylus nietoi Grünwald, Reyes-Velasco, Franz-Chávez, Morales-Flores, Ahumada-Carrillo, Jones & Boissinot, 2018		EN	NL	0	0	0	0	0	0	0	0	0	0	0	0	0	0	E	0	0	0	0	0	0	0	0	0	0	0	0
Eleutherodactylus nitidus (Peters, 1870)		LC	NL	0	0	0	1	0	1	1	0	0	0	1	0	1	1	1	1	1	1	1	1	0	0	0	0	1	0	1
Eleutherodactylus orarius (Dixon, 1957)		LC	NL	0	0	0	0	0	0	0	0	0	0	0	0	0	1	0	0	0	0	0	0	0	0	0	0	0	0	1
Eleutherodactylus pallidus (Duellman, 1958)		LC	Pr	0	0	0	0	0	0	0	0	0	0	0	0	1	1	0	0	0	0	0	0	0	0	0	0	1	0	0
Eleutherodactylus pipilans (Taylor, 1940)		LC	NL	0	0	0	0	0	0	0	0	0	0	1	1	0	0	0	0	1	0	1	0	0	0	0	0	0	0	0
Eleutherodactylus planirostris (Cope, 1862)		NA	NA	0	0	0	0	0	0	0	0	IN	IN	0	0	0	0	0	0	0	0	0	0	0	0	0	0	0	0	0
Eleutherodactylus rubrimaculatus (Taylor & Smith, 1945)		LC	NL	0	0	0	0	0	0	0	0	0	0	0	1	0	0	0	0	0	0	0	0	0	0	0	0	0	0	0
Eleutherodactylus rufescens (Duellman & Dixon, 1959)		VU	Pr	0	0	0	0	0	0	0	0	0	0	0	0	1	0	1	0	0	0	0	0	0	0	0	0	0	0	1
Eleutherodactylus saxatilis (Webb, 1962)		NT	NL	0	0	0	0	0	0	0	0	0	0	0	0	0	0	0	0	0	0	0	1	0	0	0	0	1	0	0
Eleutherodactylus syristes (Hoyt, 1965)		LC	Pr	0	0	0	0	0	0	0	0	0	0	1	0	0	0	0	0	1	0	0	0	0	0	0	0	0	0	0
Eleutherodactylus teretistes (Duellman, 1958)		VU	NL	0	0	0	0	0	0	0	0	0	0	0	0	0	1	0	0	0	0	0	1	0	0	0	0	0	0	0
Eleutherodactylus verrucipes (Cope, 1885)		LC	Pr	0	0	0	1	1	0	1	0	0	0	0	0	1	0	0	1	0	0	0	0	0	0	1	1	0	0	0
Eleutherodactylus verruculatus (Peters, 1870)		DD	NL	0	0	0	0	0	0	1	0	0	0	0	0	0	0	0	0	0	0	0	0	0	0	0	0	0	0	0
Eleutherodactylus wixarika Reyes-Velasco, Ahumada-Carrillo, Burkhardt, & Devitt, 2015		EN	NL	0	0	0	0	0	0	0	0	0	0	0	0	E	0	0	0	0	0	0	0	0	0	0	0	0	0	0
Hylidae
Acris blanchardi Harper, 1947		NE	NL	0	0	0	0	0	0	0	0	0	0	0	0	0	0	0	0	0	0	0	0	0	1	0	0	0	0	0
Bromeliohyla bromeliacia (Schmidt, 1933)		LC	NL	0	0	0	0	0	0	0	0	0	0	0	1	0	0	0	0	0	0	0	0	0	0	0	0	0	0	0
Bromeliohyla dendroscarta (Taylor, 1940)		EN	Pr	0	0	0	0	0	0	1	0	0	0	1	0	0	0	0	0	0	0	0	0	0	0	0	0	0	0	0
Charadrahyla altipotens (Duellman, 1968)		EN	Pr	0	0	0	0	0	0	0	0	0	0	E	0	0	0	0	0	0	0	0	0	0	0	0	0	0	0	0
Charadrahyla chaneque (Duellman, 1961)		VU	Pr	0	0	0	0	0	0	0	0	0	0	1	1	0	0	0	0	0	0	0	0	0	0	0	0	0	0	0
Charadrahyla esperancensis Canseco-Márquez, Ramírez-González & González-Bernal, 2017		VU	NL	0	0	0	0	0	0	0	0	0	0	E	0	0	0	0	0	0	0	0	0	0	0	0	0	0	0	0
Charadrahyla juanitae (Snyder, 1972)		NT	A	0	0	0	0	0	0	0	0	0	0	1	0	0	0	0	0	1	0	0	0	0	0	0	0	0	0	0
Charadrahyla nephila (Mendelson & Campbell, 1999)		EN	NL	0	0	0	0	0	0	0	0	0	0	E	0	0	0	0	0	0	0	0	0	0	0	0	0	0	0	0
Charadrahyla pinorum (Taylor, 1937)		VU	Pr	0	0	0	0	0	0	0	0	0	0	1	0	0	0	0	0	1	0	0	0	0	0	0	0	0	0	0
Charadrahyla taeniopus (Günther, 1901)		VU	A	0	0	0	1	0	0	1	0	0	0	0	0	0	0	0	0	0	0	0	0	0	0	0	0	0	0	0
Charadrahyla tecuani Campbell, Blancas-Hernández & Smith, 2009		DD	NL	0	0	0	0	0	0	0	0	0	0	0	0	0	0	0	0	E	0	0	0	0	0	0	0	0	0	0
Charadrahyla trux (Adler & Dennis, 1972)		EN	A	0	0	0	0	0	0	0	0	0	0	0	0	0	0	0	0	E	0	0	0	0	0	0	0	0	0	0
Dendropsophus ebraccatus (Cope, 1874)		LC	NL	0	0	0	0	0	0	0	1	0	1	1	1	0	0	0	0	0	0	0	0	0	0	0	0	0	0	0
Dendropsophus microcephalus (Cope, 1886)		LC	NL	0	0	0	0	0	0	1	1	1	1	1	1	0	0	0	0	0	0	0	0	0	0	0	0	0	0	0
Dendropsophus robertmertensi (Taylor, 1937)		LC	NL	0	0	0	0	0	0	0	0	0	0	1	1	0	0	0	0	0	0	0	0	0	0	0	0	0	0	0
Dendropsophus sartori (Smith, 1951)		LC	A	0	0	0	0	0	0	0	0	0	0	1	0	1	0	0	0	1	0	0	0	0	0	0	0	0	0	1
Dryophytes arboricola (Taylor, 1941)		VU	NL	0	0	0	0	0	0	0	0	0	0	0	0	0	0	0	0	E	0	0	0	0	0	0	0	0	0	0
Dryophytes arenicolor (Cope, 1886)		LC	NL	0	0	1	1	1	1	1	0	0	0	1	0	1	1	1	1	1	1	1	1	1	1	0	0	1	1	1
Dryophytes euphorbiaceus (Günther, 1858)		LC	NL	0	0	0	1	0	0	1	0	0	0	1	0	0	0	0	0	0	0	0	0	0	0	0	0	0	0	0
Dryophytes eximius (Baird, 1854)		LC	NL	0	0	0	1	1	1	1	0	0	0	0	0	1	1	1	1	1	1	1	1	0	0	0	1	1	1	1
Dryophytes plicatus (Brocchi, 1877)		LC	A	0	0	0	1	1	0	1	0	0	0	0	0	0	0	1	0	0	1	1	0	0	0	0	0	0	1	0
Dryophytes walkeri (Stuart, 1954)		VU	NL	0	0	0	0	0	0	0	0	0	0	0	1	0	0	0	0	0	0	0	0	0	0	0	0	0	0	0
Dryophytes wrightorum (Taylor, 1938)		LC	NL	0	0	1	0	0	0	0	0	0	0	0	0	0	0	0	0	0	0	0	0	1	0	0	0	1	0	0
Duellmanohyla chamulae (Duellman, 1961)		EN	Pr	0	0	0	0	0	0	0	0	0	0	0	1	0	0	0	0	0	0	0	0	0	0	0	0	0	0	0
Duellmanohyla ignicolor (Duellman, 1961)		NT	Pr	0	0	0	0	0	0	0	0	0	0	E	0	0	0	0	0	0	0	0	0	0	0	0	0	0	0	0
Duellmanohyla schmidtorum (Stuart, 1954)		NT	Pr	0	0	0	0	0	0	0	0	0	0	1	1	0	0	0	0	0	0	0	0	0	0	0	0	0	0	0
Ecnomiohyla echinata (Duellman, 1961)		CR	Pr	0	0	0	0	0	0	0	0	0	0	E	0	0	0	0	0	0	0	0	0	0	0	0	0	0	0	0
Exerodonta abdivita (Campbell & Duellman, 2000)		NT	NL	0	0	0	0	0	0	0	0	0	0	E	0	0	0	0	0	0	0	0	0	0	0	0	0	0	0	0
Exerodonta bivocata (Duellman & Hoyt, 1961)		EN	NL	0	0	0	0	0	0	0	0	0	0	0	E	0	0	0	0	0	0	0	0	0	0	0	0	0	0	0
Exerodonta chimalapa (Mendelson & Campbell, 1994)		EN	NL	0	0	0	0	0	0	0	0	0	0	1	1	0	0	0	0	0	0	0	0	0	0	0	0	0	0	0
Exerodonta melanomma (Taylor, 1940)		VU	Pr	0	0	0	0	0	0	0	0	0	0	1	0	0	0	0	0	1	0	0	0	0	0	0	0	0	0	0
Exerodonta smaragdina (Taylor, 1940)		LC	Pr	0	0	0	0	0	0	1	0	0	0	0	0	1	1	1	0	1	1	1	1	0	0	0	0	0	0	1
Exerodonta sumichrasti Brocchi, 1879		LC	NL	0	0	0	0	0	0	0	0	0	0	1	1	0	0	0	0	1	0	0	0	0	0	0	0	0	0	0
Exerodonta xera (Mendelson & Campbell, 1994)		VU	NL	0	0	0	0	0	0	1	0	0	0	1	0	0	0	0	0	0	0	0	0	0	0	0	0	0	0	0
Megastomatohyla mixe (Duellman, 1965)		CR	Pr	0	0	0	0	0	0	0	0	0	0	E	0	0	0	0	0	0	0	0	0	0	0	0	0	0	0	0
Megastomatohyla mixomaculata (Taylor, 1950)		EN	A	0	0	0	0	0	0	1	0	0	0	0	0	0	0	0	0	0	0	0	0	0	0	0	0	0	0	0
Megastomatohyla pellita (Duellman, 1968)		CR	NL	0	0	0	0	0	0	0	0	0	0	E	0	0	0	0	0	0	0	0	0	0	0	0	0	0	0	0
Plectrohyla acanthodes Duellman & Campbell, 1992		EN	Pr	0	0	0	0	0	0	0	0	0	0	0	1	0	0	0	0	0	0	0	0	0	0	0	0	0	0	0
Plectrohyla avia Stuart, 1952		EN	NL	0	0	0	0	0	0	0	0	0	0	0	1	0	0	0	0	0	0	0	0	0	0	0	0	0	0	0
Plectrohyla guatemalensis Brocchi, 1877		NT	NL	0	0	0	0	0	0	0	0	0	0	0	1	0	0	0	0	0	0	0	0	0	0	0	0	0	0	0
Plectrohyla hartwegi Duellman, 1968		EN	NL	0	0	0	0	0	0	0	0	0	0	1	1	0	0	0	0	0	0	0	0	0	0	0	0	0	0	0
Plectrohyla ixil Stuart, 1942		VU	NL	0	0	0	0	0	0	0	0	0	0	0	1	0	0	0	0	0	0	0	0	0	0	0	0	0	0	0
Plectrohyla lacertosa Bumzahem & Smith, 1954		EN	NL	0	0	0	0	0	0	0	0	0	0	0	E	0	0	0	0	0	0	0	0	0	0	0	0	0	0	0
Plectrohyla matudai Hartweg, 1941		LC	NL	0	0	0	0	0	0	0	0	0	0	1	1	0	0	0	0	0	0	0	0	0	0	0	0	0	0	0
Plectrohyla pycnochila Rabb, 1959		CR	NL	0	0	0	0	0	0	0	0	0	0	0	E	0	0	0	0	0	0	0	0	0	0	0	0	0	0	0
Plectrohyla sagorum Hartweg, 1941		VU	NL	0	0	0	0	0	0	0	0	0	0	0	1	0	0	0	0	0	0	0	0	0	0	0	0	0	0	0
Pseudacris cadaverina (Cope, 1866)		LC	NL	0	1	0	0	0	0	0	0	0	0	0	0	0	0	0	0	0	0	0	0	0	0	0	0	0	0	0
Pseudacris clarkii (Baird, 1854)		LC	NL	0	0	0	0	0	0	0	0	0	0	0	0	0	0	0	0	0	0	0	0	0	0	0	1	0	0	0
Pseudacris hypochondriaca (Hallowell, 1854)		NE	NL	1	1	0	0	0	0	0	0	0	0	0	0	0	0	0	0	0	0	0	0	0	0	0	0	0	0	0
Ptychohyla euthysanota (Kellogg, 1928)		LC	A	0	0	0	0	0	0	0	0	0	0	1	1	0	0	0	0	0	0	0	0	0	0	0	0	0	0	0
Ptychohyla leonhardschultzei (Ahl, 1934)		LC	Pr	0	0	0	0	0	0	0	0	0	0	1	0	0	0	0	0	1	0	0	0	0	0	0	0	0	0	0
Ptychohyla macrotympanum (Tanner, 1957)		VU	NL	0	0	0	0	0	0	0	0	0	0	0	1	0	0	0	0	0	0	0	0	0	0	0	0	0	0	0
Ptychohyla zophodes Campbell & Duellman, 2000		VU	NL	0	0	0	0	0	0	1	0	0	0	E	0	0	0	0	0	0	0	0	0	0	0	0	0	0	0	0
Quilticohyla acrochorda (Campbell & Duellman, 2000)		CR	NL	0	0	0	0	0	0	0	0	0	0	E	0	0	0	0	0	0	0	0	0	0	0	0	0	0	0	0
Quilticohyla erythromma (Taylor, 1937)		EN	NL	0	0	0	0	0	0	0	0	0	0	0	0	0	0	0	0	E	0	0	0	0	0	0	0	0	0	0
Quilticohyla zoque (Canseco-Márquez, Agular-López, Luría-Manzano, Pineda-Arredondo & Caviedes-Solis, 2017)		EN	NL	0	0	0	0	0	0	0	0	0	0	1	0	0	0	0	0	0	0	0	0	0	0	0	0	0	0	0
Rheohyla miotympanum (Cope, 1863)		LC	NL	0	0	0	1	1	0	1	0	0	0	1	1	0	0	0	1	0	0	0	0	0	1	1	1	0	0	0
Sarcohyla ameibothalame (Canseco-Márquez, Mendelson, & Gutiérrez-Mayén, 2002)		EN	NL	0	0	0	0	0	0	0	0	0	0	E	0	0	0	0	0	0	0	0	0	0	0	0	0	0	0	0
Sarcohyla arborescandens (Taylor, 1939)		NT	Pr	0	0	0	1	1	0	1	0	0	0	0	0	0	0	0	0	0	0	0	0	0	0	0	0	0	0	0
Sarcohyla bistincta (Cope, 1877)		LC	Pr	0	0	0	0	0	0	1	0	0	0	1	0	1	1	1	0	1	1	1	1	0	0	0	0	1	0	0
Sarcohyla calvicollina (Toal, 1994)		CR	NL	0	0	0	0	0	0	0	0	0	0	E	0	0	0	0	0	0	0	0	0	0	0	0	0	0	0	0
Sarcohyla celata (Toal & Mendelson, 1995)		NT	NL	0	0	0	0	0	0	0	0	0	0	E	0	0	0	0	0	0	0	0	0	0	0	0	0	0	0	0
Sarcohyla cembra (Caldwell, 1974)		EN	A	0	0	0	0	0	0	0	0	0	0	E	0	0	0	0	0	0	0	0	0	0	0	0	0	0	0	0
Sarcohyla charadricola (Duellman, 1964)		CR	A	0	0	0	1	0	0	1	0	0	0	0	0	0	0	0	0	0	0	0	0	0	0	0	0	0	0	0
Sarcohyla chryses (Adler, 1965)		EN	Pr	0	0	0	0	0	0	0	0	0	0	0	0	0	0	0	0	E	0	0	0	0	0	0	0	0	0	0
Sarcohyla crassa (Brocchi, 1877)		CR	Pr	0	0	0	0	0	0	0	0	0	0	E	0	0	0	0	0	0	0	0	0	0	0	0	0	0	0	0
Sarcohyla cyanomma (Caldwell, 1974)		CR	A	0	0	0	0	0	0	0	0	0	0	E	0	0	0	0	0	0	0	0	0	0	0	0	0	0	0	0
Sarcohyla cyclada (Campbell & Duellamn, 2000)		VU	NL	0	0	0	0	0	0	0	0	0	0	E	0	0	0	0	0	0	0	0	0	0	0	0	0	0	0	0
Sarcohyla floresi Kaplan, Heimes & Aguilar, 2020		VU	NL	0	0	0	0	0	0	0	0	0	0	0	0	0	0	0	0	1	0	1	0	0	0	0	0	0	0	0
Sarcohyla hapsa Campbell, Brodie, Caviedes-Solis, Nieto-Montes de Oca, Luja, Flores-Villela, García-Vázquez, Sarker & Wostl, 2018		LC	NL	0	0	0	0	0	0	0	0	0	0	0	0	1	1	1	0	0	1	1	1	0	0	0	0	1	0	0
Sarcohyla hazelae (Taylor, 1940)		VU	Pr	0	0	0	0	0	0	0	0	0	0	E	0	0	0	0	0	0	0	0	0	0	0	0	0	0	0	0
Sarcohyla labeculata (Shannon, 1951)		EN	NL	0	0	0	0	0	0	0	0	0	0	E	0	0	0	0	0	0	0	0	0	0	0	0	0	0	0	0
Sarcohyla labedactyla (Mendelson & Toal, 1996)		CR	NL	0	0	0	0	0	0	0	0	0	0	E	0	0	0	0	0	0	0	0	0	0	0	0	0	0	0	0
Sarcohyla miahuatlanensis (Meik, Smith, Canseco-Márquez, & Campbell, 2006)		DD	NL	0	0	0	0	0	0	0	0	0	0	E	0	0	0	0	0	0	0	0	0	0	0	0	0	0	0	0
Sarcohyla mykter (Adler & Dennis, 1972)		EN	A	0	0	0	0	0	0	0	0	0	0	0	0	0	0	0	0	E	0	0	0	0	0	0	0	0	0	0
Sarcohyla pachyderma (Taylor, 1942)		CR	NL	0	0	0	0	0	0	1	0	0	0	0	0	0	0	0	0	0	0	0	0	0	0	0	0	0	0	0
Sarcohyla pentheter (Adler, 1965)		VU	NL	0	0	0	0	0	0	0	0	0	0	E	0	0	0	0	0	0	0	0	0	0	0	0	0	0	0	0
Sarcohyla psarosema (Campbell & Duellman, 2000)		CR	NL	0	0	0	0	0	0	0	0	0	0	E	0	0	0	0	0	0	0	0	0	0	0	0	0	0	0	0
Sarcohyla robertsorum (Taylor, 1940)		VU	A	0	0	0	1	0	0	1	0	0	0	0	0	0	0	0	0	0	0	0	0	0	0	0	0	0	0	0
Sarcohyla sabrina (Caldwell, 1974)		CR	A	0	0	0	0	0	0	0	0	0	0	E	0	0	0	0	0	0	0	0	0	0	0	0	0	0	0	0
Sarcohyla siopela (Duellman, 1968)		CR	NL	0	0	0	0	0	0	0	0	0	0	1	0	0	0	0	0	0	0	0	0	0	0	0	0	0	0	0
Sarcohyla thorectes (Adler, 1965)		EN	Pr	0	0	0	0	0	0	0	0	0	0	1	0	0	0	0	0	1	0	0	0	0	0	0	0	0	0	0
Sarcohyla toyota Grünwald, Franz-Chávez, Morales-Flores, Ahumada-Carrillo & Jones, 2019		CR	NL	0	0	0	0	0	0	0	0	0	0	0	0	0	0	0	0	E	0	0	0	0	0	0	0	0	0	0
Scinax staufferi (Cope, 1865)		LC	NL	0	0	0	1	1	0	1	1	1	1	1	1	0	0	0	1	1	1	0	0	0	0	0	1	0	0	0
Smilisca baudinii (Duméril & Bibron, 1841)		LC	NL	0	0	1	1	1	0	1	1	1	1	1	1	1	1	1	1	1	1	1	1	1	1	1	1	1	0	1
Smilisca cyanosticta (Smith, 1953)		LC	NL	0	0	0	0	0	0	1	0	0	0	1	1	0	0	0	0	0	0	0	0	0	0	0	0	0	0	0
Smilisca dentata (Smith, 1957)		EN	A	0	0	0	0	0	1	0	0	0	0	0	0	1	0	0	0	0	0	0	0	0	0	0	0	0	0	0
Smilisca fodiens (Boulenger, 1882)		LC	NL	0	0	1	0	0	0	0	0	0	0	0	0	1	1	1	0	0	0	1	1	0	0	0	0	0	0	1
Tlalocohyla godmani (Günther, 1901)		VU	A	0	0	0	0	0	0	1	0	0	0	0	0	0	0	0	1	0	0	0	0	0	0	0	0	0	0	0
Tlalocohyla loquax (Gaige & Stuart, 1934)		LC	NL	0	0	0	0	0	0	0	1	1	1	1	1	0	0	0	0	0	0	0	0	0	0	0	0	0	0	0
Tlalocohyla picta (Günther, 1901)		LC	NL	0	0	0	1	1	0	1	1	1	1	1	1	0	0	0	1	0	0	0	0	0	0	0	0	0	0	0
Tlalocohyla smithii (Boulenger, 1902)		LC	NL	0	0	1	0	0	0	1	0	0	0	1	0	1	1	1	0	1	1	1	1	1	0	0	0	0	0	1
Trachycephalus vermiculatus (Cope, 1877)		NE	NL	0	0	0	1	1	0	1	1	1	1	1	1	1	1	1	1	1	0	0	1	0	0	0	1	0	0	1
Triprion petasatus (Cope, 1865)		LC	Pr	0	0	0	0	0	0	0	0	0	0	0	1	0	0	0	0	0	0	0	0	0	0	0	0	0	0	0
Triprion spatulatus Günther, 1882		LC	NL	0	0	0	0	0	0	0	1	1	1	1	0	1	1	1	0	1	0	0	1	0	0	0	0	0	0	1
Triprion spinosus (Steindachner, 1864)		NT	NL	0	0	0	0	0	0	1	0	0	0	1	1	0	0	0	0	0	0	0	0	0	0	0	0	0	0	0
Leptodactylidae
Engystomops pustulosus (Cope, 1864)		LC	NL	0	0	0	0	0	0	0	1	0	1	1	1	0	0	0	0	0	0	0	0	0	0	0	0	0	0	0
Leptodactylus fragilis (Brocchi, 1877)		LC	NL	0	0	0	1	1	0	1	1	1	1	1	1	1	0	1	0	1	0	0	0	0	0	1	1	0	0	1
Leptodactylus melanonotus (Hallowell)		LC	NL	0	0	1	1	1	0	1	1	1	1	1	1	1	1	1	0	1	0	1	1	0	0	0	1	0	0	1
Microhylidae
Gastrophryne elegans (Boulenger, 1882)		LC	Pr	0	0	0	0	0	0	0	1	0	1	1	1	0	0	0	0	0	0	0	0	0	0	0	1	0	0	0
Gastrophryne mazatlanensis (Taylor, 1943)		NE	NL	0	0	1	0	0	0	0	0	0	0	0	0	0	1	0	0	0	0	0	1	1	0	0	0	0	0	0
Gastrophryne olivacea (Hallowell, 1857)		LC	Pr	0	0	0	0	1	0	0	0	0	0	0	0	0	0	0	0	0	1	0	0	1	1	1	1	1	0	0
Hypopachus barberi Schmidt, 1939		NT	NL	0	0	0	0	0	0	0	0	0	0	0	1	0	0	0	0	0	0	0	0	0	0	0	0	0	0	0
Hypopachus ustus (Cope, 1866)		LC	Pr	0	0	0	0	0	0	1	0	0	0	1	1	1	1	1	0	1	1	0	1	0	0	0	0	0	0	1
Hypopachus variolosus (Cope, 1866)		LC	NL	0	0	1	1	1	1	1	1	1	1	1	1	1	1	1	1	1	1	1	1	1	0	1	1	0	0	1
Phyllomedusidae
Agalychnis callidryas (Cope, 1862)		LC	NL	0	0	0	0	0	0	1	1	1	1	1	1	0	0	0	0	0	0	0	0	0	0	0	0	0	0	0
Agalychnis dacnicolor (Cope, 1864)		LC	NL	0	0	1	0	0	0	1	0	0	0	1	0	1	1	1	0	1	1	1	1	1	0	0	0	1	0	1
Agalychnis moreletii (Duméril, 1853)		LC	NL	0	0	0	0	0	0	1	0	0	0	1	1	0	0	0	0	1	0	0	0	0	0	0	0	0	0	0
Pipidae
Xenopus laevis (Daudin, 1802)		NA	NA	0	IN	0	0	0	0	0	0	0	0	0	0	0	0	0	0	0	0	0	0	0	0	0	0	0	0	0
Ranidae
Rana berlandieri Baird, 1854		LC	Pr	0	IN	IN	1	1	0	1	0	0	0	1	0	0	0	1	1	1	0	0	0	1	1	1	1	1	0	0
Rana boylii Baird, 1854		NT	Pr	0	1	0	0	0	0	0	0	0	0	0	0	0	0	0	0	0	0	0	0	0	0	0	0	0	0	0
Rana brownorum Sanders, 1973		NE	Pr	0	0	0	0	0	0	0	1	1	1	1	1	0	0	0	0	0	0	0	0	0	0	0	0	0	0	0
Rana catesbeiana Shaw, 1802		LC	NL	IN	IN	IN	1	IN	IN	IN	0	0	0	0	0	0	IN	IN	0	0	IN	IN	IN	IN	1	IN	1	IN	0	IN
Rana chichicuahutla Cuellar, Méndez de la Cruz, & Villagrán-Santa Cruz, 1996		CR	NL	0	0	0	0	0	0	1	0	0	0	0	0	0	0	0	0	0	0	0	0	0	0	0	0	0	0	0
Rana chiricahuensis Platz & Mecham, 1979		VU	A	0	0	1	0	0	0	0	0	0	0	0	0	0	0	0	0	0	0	0	0	1	0	0	0	1	0	0
Rana draytonii Baird & Girard, 1852		VU	NL	0	1	0	0	0	0	0	0	0	0	0	0	0	0	0	0	0	0	0	0	0	0	0	0	0	0	0
Rana dunni Zweifel, 1957		EN	Pr	0	0	0	0	0	0	0	0	0	0	0	0	0	0	1	0	0	0	0	0	0	0	0	0	0	0	0
Rana forreri Boulenger, 1883		LC	Pr	IN	0	1	0	0	0	0	0	0	0	1	1	1	1	1	0	1	1	1	1	1	0	0	0	0	0	1
Rana johni Blair, 1965		VU	P	0	0	0	1	1	0	1	0	0	0	0	0	0	0	0	0	0	0	0	0	0	0	0	0	0	0	0
Rana lemosespinali Smith & Chiszar, 2003		DD	NL	0	0	0	0	0	0	0	0	0	0	0	0	0	0	0	0	0	0	0	0	E	0	0	0	0	0	0
Rana macroglossa Brocchi, 1877		VU	NL	0	0	0	0	0	0	0	0	0	0	0	1	0	0	0	0	0	0	0	0	0	0	0	0	0	0	0
Rana maculata Brocchi, 1877		LC	NL	0	0	0	0	0	0	0	0	0	0	1	1	0	0	0	0	0	0	0	0	0	0	0	0	0	0	0
Rana magnaocularis Frost & Bagnara, 1976		LC	NL	0	0	1	0	0	1	0	0	0	0	0	0	1	1	1	0	0	0	0	1	1	0	0	0	1	0	0
Rana megapoda Taylor, 1942		NT	Pr	0	0	0	0	0	0	0	0	0	0	0	0	1	1	1	0	0	0	0	0	0	0	0	0	0	0	0
Rana montezumae Baird, 1854		LC	Pr	0	0	0	1	1	1	1	0	0	0	0	0	1	0	1	1	0	1	1	0	0	0	0	0	1	1	0
Rana neovolcanica Hillis & Frost, 1985		LC	A	0	0	0	1	1	1	0	0	0	0	0	0	1	0	1	1	0	0	1	0	0	0	0	0	0	0	1
Rana omiltemana Günther, 1900		EN	P	0	0	0	0	0	0	0	0	0	0	0	0	0	0	0	0	E	0	0	0	0	0	0	0	0	0	0
Rana psilonota Webb, 2001		LC	NL	0	0	0	0	0	1	0	0	0	0	0	0	1	1	0	0	0	0	0	0	0	0	0	0	0	0	1
Rana pueblae Zweifel, 1965		CR	P	0	0	0	0	0	0	1	0	0	0	0	0	0	0	0	0	0	0	0	0	0	0	0	0	0	0	0
Rana pustulosa Boulenger, 1883		LC	Pr	0	0	1	0	0	0	0	0	0	0	0	0	1	1	1	0	0	0	0	1	1	0	0	0	1	0	1
Rana sierramadrensis Taylor, 1939		LC	Pr	0	0	0	0	0	0	0	0	0	0	1	0	0	0	0	0	1	0	0	0	0	0	0	0	0	0	0
Rana spectabilis Hillis & Frost, 1985		LC	NL	0	0	0	1	0	0	1	0	0	0	1	0	1	0	1	1	0	1	1	0	0	0	0	0	0	0	0
Rana tarahumarae Boulenger, 1917		VU	NL	0	0	1	0	0	0	0	0	0	0	0	0	0	0	0	0	0	0	0	1	1	0	0	0	0	0	0
Rana tlaloci Hillis & Frost, 1985		CR	P	0	0	0	0	0	0	0	0	0	0	0	0	0	0	0	0	0	0	1	0	0	0	0	0	0	1	0
Rana vaillanti Brocchi, 1877		LC	NL	0	0	0	0	0	0	1	1	0	0	1	1	0	0	0	0	0	0	0	0	0	0	0	0	0	0	0
Rana yavapaiensis Platz & Frost, 1984		LC	Pr	0	1	1	0	0	0	0	0	0	0	0	0	0	0	0	0	0	0	0	0	1	0	0	0	0	0	0
Rana zweifeli Hillis, Frost & Webb, 1984		LC	NL	0	0	0	0	0	0	1	0	0	0	1	0	1	0	1	0	1	1	1	0	0	0	0	0	0	0	1
Rhinophrynidae
Rhinophrynus dorsalis Duméril & Bibron, 1841		LC	Pr	0	0	0	1	1	0	0	1	1	1	1	1	0	0	1	0	1	0	0	0	0	0	1	1	0	0	0
Scaphiopodidae
Scaphiopus couchi Baird, 1854		LC	NL	1	1	1	1	1	0	0	0	0	0	0	0	0	1	0	1	0	0	0	1	1	1	1	1	1	0	0
Spea bombifrons (Cope, 1863)		LC	NL	0	0	0	0	0	0	0	0	0	0	0	0	0	0	0	0	0	0	0	0	1	0	1	1	0	0	0
Spea hammondii (Baird, 1859)		NT	NL	0	1	0	0	0	0	0	0	0	0	0	0	0	0	0	0	0	0	0	0	0	0	0	0	0	0	0
Spea multiplicata (Cope, 1863)		LC	NL	0	0	1	1	1	1	1	0	0	0	1	0	1	1	1	1	1	1	1	0	1	1	1	1	1	1	1
ORDER CAUDATA
Ambystomatidae
Ambystoma altamirani Dugès, 1895		EN	A	0	0	0	0	0	0	0	0	0	0	0	0	0	0	0	0	0	1	1	0	0	0	0	0	0	1	0
Ambystoma amblycephalum Taylor, 1940		CR	Pr	0	0	0	0	0	0	0	0	0	0	0	0	0	0	E	0	0	0	0	0	0	0	0	0	0	0	0
Ambystoma andersoni Krebs & Brandon, 1984		CR	Pr	0	0	0	0	0	0	0	0	0	0	0	0	0	0	E	0	0	0	0	0	0	0	0	0	0	0	0
Ambystoma bombypellum Taylor, 1940		DD	Pr	0	0	0	0	0	0	0	0	0	0	0	0	0	0	0	0	0	0	E	0	0	0	0	0	0	0	0
Ambystoma dumerilii (Dugès, 1870)		CR	Pr	0	0	0	0	0	0	0	0	0	0	0	0	0	0	E	0	0	0	0	0	0	0	0	0	0	0	0
Ambystoma flavipiperatum Dixon, 1963		EN	Pr	0	0	0	0	0	0	0	0	0	0	0	0	E	0	0	0	0	0	0	0	0	0	0	0	0	0	0
Ambystoma granulosum Taylor, 1944		EN	Pr	0	0	0	0	0	0	0	0	0	0	0	0	0	0	0	0	0	0	E	0	0	0	0	0	0	0	0
Ambystoma leorae (Taylor, 1943)		CR	A	0	0	0	0	0	0	1	0	0	0	0	0	0	0	0	0	0	0	1	0	0	0	0	0	0	0	0
Ambystoma lermaense (Taylor, 1940)		EN	Pr	0	0	0	0	0	0	0	0	0	0	0	0	0	0	0	0	0	0	E	0	0	0	0	0	0	0	0
Ambystoma marvortium Baird, 1850		LC	NL	0	0	1	0	0	0	0	0	0	0	0	0	0	0	0	0	0	0	0	0	1	0	0	0	0	0	0
Ambystoma mexicanum (Shaw & Nodder, 1798)		CR	P	0	0	0	0	0	0	0	0	0	0	0	0	0	0	0	0	0	0	0	0	0	0	0	0	0	E	0
Ambystoma ordinarium Taylor, 1940		EN	Pr	0	0	0	0	0	0	0	0	0	0	0	0	0	0	1	0	0	0	1	0	0	0	0	0	0	0	0
Ambystoma rivulare (Taylor, 1940)		EN	A	0	0	0	0	0	0	0	0	0	0	0	0	0	0	1	0	1	0	1	0	0	0	0	0	0	0	0
Ambystoma rosaceum Taylor, 1941		LC	Pr	0	0	1	0	0	1	0	0	0	0	0	0	1	1	0	0	0	0	0	1	1	0	0	0	1	0	0
Ambystoma silvense Webb, 2004		DD	NL	0	0	0	0	0	0	0	0	0	0	0	0	0	0	0	0	0	0	0	0	1	0	0	0	1	0	0
Ambystoma subsalsum Taylor, 1943		DD	NL	0	0	0	0	0	0	1	0	0	0	0	0	0	0	0	0	0	0	0	0	0	0	0	0	0	0	0
Ambystoma taylori Brandon, Maruska, & Rumph, 1982		CR	Pr	0	0	0	0	0	0	E	0	0	0	0	0	0	0	0	0	0	0	0	0	0	0	0	0	0	0	0
Ambystoma velasci (Dugès, 1888)		LC	Pr	0	0	0	1	0	1	0	0	0	0	0	0	1	0	1	1	0	0	1	0	0	1	1	0	1	1	1
Plethodontidae
Aneides lugubris (Hallowell, 1849)		LC	Pr	0	1	0	0	0	0	0	0	0	0	0	0	0	0	0	0	0	0	0	0	0	0	0	0	0	0	0
Aquiloeurycea cafetalera (Parra-Olea, Rovito, Márquez-Valdelmar, Cruz, Murrieta-Galindo, & Wake, 2010)		VU	NL	0	0	0	0	0	0	1	0	0	0	0	0	0	0	0	0	0	0	0	0	0	0	0	0	0	0	0
Aquiloeurycea cephalica (Cope, 1865)		LC	A	0	0	0	1	0	0	1	0	0	0	0	0	0	0	0	1	1	1	1	0	0	0	0	1	0	1	0
Aquiloeurycea galeanae (Taylor, 1941)		VU	A	0	0	0	0	0	0	0	0	0	0	0	0	0	0	0	0	0	0	0	0	0	1	1	1	0	0	0
Aquiloeurycea quetzalanensis (Parra-Olea, Canseco-Márquez, & García-París, 2004)		CR	NL	0	0	0	0	0	0	E	0	0	0	0	0	0	0	0	0	0	0	0	0	0	0	0	0	0	0	0
Aquiloeurycea scandens (Walker, 1955)		LC	Pr	0	0	0	0	0	0	0	0	0	0	0	0	0	0	0	1	0	0	0	0	0	1	0	1	0	0	0
Batrachoseps major Camp, 1915		LC	NL	0	1	0	0	0	0	0	0	0	0	0	0	0	0	0	0	0	0	0	0	0	0	0	0	0	0	0
Bolitoglossa alberchi García-París, Parra-Olea, Brame, & Wake, 2002		VU	NL	0	0	0	0	0	0	0	0	0	0	1	1	0	0	0	0	0	0	0	0	0	0	0	0	0	0	0
Bolitoglossa chinanteca Rovito, Parra-Olea, Lee, & Wake, 2012		NT	NL	0	0	0	0	0	0	0	0	0	0	E	0	0	0	0	0	0	0	0	0	0	0	0	0	0	0	0
Bolitoglossa coaxtlahuacana Palacios-Aguilar, Cisneros-Bernal, Arias-Montiel & Parra-Olea, 2020		NE	NL	0	0	0	0	0	0	0	0	0	0	0	0	0	0	0	0	E	0	0	0	0	0	0	0	0	0	0
Bolitoglossa engelhardti (Schmidt, 1936)		EN	Pr	0	0	0	0	0	0	0	0	0	0	0	1	0	0	0	0	0	0	0	0	0	0	0	0	0	0	0
Bolitoglossa flavimembris (Schmidt, 1936)		EN	Pr	0	0	0	0	0	0	0	0	0	0	0	1	0	0	0	0	0	0	0	0	0	0	0	0	0	0	0
Bolitoglossa flaviventris (Schmidt, 1936)		EN	NL	0	0	0	0	0	0	0	0	0	0	0	1	0	0	0	0	0	0	0	0	0	0	0	0	0	0	0
Bolitoglossa franklini (Schmidt, 1936)		VU	Pr	0	0	0	0	0	0	0	0	0	0	0	1	0	0	0	0	0	0	0	0	0	0	0	0	0	0	0
Bolitoglossa hartwegi Wake & Brame, 1969		VU	NL	0	0	0	0	0	0	0	0	0	0	0	1	0	0	0	0	0	0	0	0	0	0	0	0	0	0	0
Bolitoglossa hermosa Papenfuss, Wake, & Adler, 1984		LC	Pr	0	0	0	0	0	0	0	0	0	0	0	0	0	0	0	0	E	0	0	0	0	0	0	0	0	0	0
Bolitoglossa lincolni (Stuart, 1943)		NT	NL	0	0	0	0	0	0	0	0	0	0	0	1	0	0	0	0	0	0	0	0	0	0	0	0	0	0	0
Bolitoglossa macrinii (Lafrentz, 1930)		EN	Pr	0	0	0	0	0	0	0	0	0	0	E	0	0	0	0	0	0	0	0	0	0	0	0	0	0	0	0
Bolitoglossa mexicana Duméril, Bibron, & Duméril, 1854		LC	Pr	0	0	0	0	0	0	0	1	0	1	0	1	0	0	0	0	0	0	0	0	0	0	0	0	0	0	0
Bolitoglossa mulleri (Brocchi, 1883)		VU	NL	0	0	0	0	0	0	0	0	0	0	0	1	0	0	0	0	0	0	0	0	0	0	0	0	0	0	0
Bolitoglossa oaxacensis Parra-Olea, García-París, & Wake, 2002		EN	NL	0	0	0	0	0	0	0	0	0	0	E	0	0	0	0	0	0	0	0	0	0	0	0	0	0	0	0
Bolitoglossa occidentalis Taylor, 1941		LC	Pr	0	0	0	0	0	0	0	0	0	0	1	1	0	0	0	0	0	0	0	0	0	0	0	0	0	0	0
Bolitoglossa platydactyla (Gray, 1831)		LC	Pr	0	0	0	1	1	0	1	0	0	0	1	1	0	0	0	0	0	0	0	0	0	0	0	1	0	0	0
Bolitoglossa riletti Holman, 1964		EN	Pr	0	0	0	0	0	0	0	0	0	0	E	0	0	0	0	0	0	0	0	0	0	0	0	0	0	0	0
Bolitoglossa rostrata (Brocchi, 1883)		NT	Pr	0	0	0	0	0	0	0	0	0	0	0	1	0	0	0	0	0	0	0	0	0	0	0	0	0	0	0
Bolitoglossa rufescens (Cope, 1869)		LC	Pr	0	0	0	0	1	0	0	1	0	1	1	1	0	0	0	0	0	0	0	0	0	0	0	0	0	0	0
Bolitoglossa stuarti Wake & Brame, 1969		VU	A	0	0	0	0	0	0	0	0	0	0	0	1	0	0	0	0	0	0	0	0	0	0	0	0	0	0	0
Bolitoglossa veracrucis Taylor, 1951		EN	Pr	0	0	0	0	0	0	0	0	0	0	1	1	0	0	0	0	0	0	0	0	0	0	0	0	0	0	0
Bolitoglossa yucatana (Peters, 1882)		LC	Pr	0	0	0	0	0	0	0	1	1	1	0	0	0	0	0	0	0	0	0	0	0	0	0	0	0	0	0
Bolitoglossa zapoteca Parra-Olea, García-París, & Wake, 2002		EN	NL	0	0	0	0	0	0	0	0	0	0	E	0	0	0	0	0	0	0	0	0	0	0	0	0	0	0	0
Bradytriton silius Wake & Elias, 1983		EN	NL	0	0	0	0	0	0	0	0	0	0	0	1	0	0	0	0	0	0	0	0	0	0	0	0	0	0	0
Chiropterotriton arboreus (Taylor, 1941)		CR	Pr	0	0	0	1	0	0	1	0	0	0	0	0	0	0	0	0	0	0	0	0	0	0	0	0	0	0	0
Chiropterotriton ceronorum Parra-Olea, García-Castillo, Rovito, Maisano, Hanken, & Wake, 2020		NE	NL	0	0	0	0	0	0	1	0	0	0	0	0	0	0	0	0	0	0	0	0	0	0	0	0	0	0	0
Chiropterotriton chico García-Castillo, Rovito, Wake, & Parra-Olea, 2017		VU	NL	0	0	0	E	0	0	0	0	0	0	0	0	0	0	0	0	0	0	0	0	0	0	0	0	0	0	0
Chiropterotriton chondrostega (Taylor, 1941)		EN	Pr	0	0	0	1	0	0	0	0	0	0	0	0	0	0	0	1	0	0	0	0	0	0	0	0	0	0	0
Chiropterotriton cieloensis Rovito & Parra-Olea, 2015		VU	NL	0	0	0	0	0	0	0	0	0	0	0	0	0	0	0	0	0	0	0	0	0	0	0	E	0	0	0
Chiropterotriton cracens Rabb, 1958		VU	NL	0	0	0	0	0	0	0	0	0	0	0	0	0	0	0	0	0	0	0	0	0	0	0	E	0	0	0
Chiropterotriton dimidiatus (Taylor, 1940)		VU	Pr	0	0	0	E	0	0	0	0	0	0	0	0	0	0	0	0	0	0	0	0	0	0	0	0	0	0	0
Chiropterotriton infernalis Rovito & Parra-Olea, 2015		LC	NL	0	0	0	0	0	0	0	0	0	0	0	0	0	0	0	0	0	0	0	0	0	0	0	E	0	0	0
Chiropterotriton magnipes Raab, 1965		EN	Pr	0	0	0	0	1	0	0	0	0	0	0	0	0	0	0	1	0	0	0	0	0	0	0	0	0	0	0
Chiropterotriton melipona Parra-Olea, García-Castillo, Rovito, Maisano, Hanken, & Wake, 2020		NE	NL	0	0	0	0	0	0	E	0	0	0	0	0	0	0	0	0	0	0	0	0	0	0	0	0	0	0	0
Chiropterotriton miquihuanus Campbell, Streicher, Cox, & Brodie, 2014		EN	NL	0	0	0	0	0	0	0	0	0	0	0	0	0	0	0	0	0	0	0	0	0	0	1	1	0	0	0
Chiropterotriton mosaueri (Woodall, 1941)		CR	Pr	0	0	0	E	0	0	0	0	0	0	0	0	0	0	0	0	0	0	0	0	0	0	0	0	0	0	0
Chiropterotriton multidentatus (Taylor, 1939)		EN	Pr	0	0	0	1	1	0	0	0	0	0	0	0	0	0	0	1	0	0	0	0	0	0	0	1	0	0	0
Chiropterotriton orculus (cope, 1865)		VU	NL	0	0	0	0	0	0	1	0	0	0	0	0	0	0	0	0	0	1	1	0	0	0	0	0	0	1	0
Chiropterotriton priscus Rabb, 1956		NT	Pr	0	0	0	0	0	0	0	0	0	0	0	0	0	0	0	0	0	0	0	0	0	1	1	0	0	0	0
Chiropterotriton terrestris (Taylor, 1941)		CR	NL	0	0	0	E	0	0	0	0	0	0	0	0	0	0	0	0	0	0	0	0	0	0	0	0	0	0	0
Cryptotriton alvarezdeltoroi (Papenfuss & Wake, 1987)		EN	Pr	0	0	0	0	0	0	0	0	0	0	0	E	0	0	0	0	0	0	0	0	0	0	0	0	0	0	0
Dendrotriton megarhinus (Rabb, 1960)		VU	Pr	0	0	0	0	0	0	0	0	0	0	0	E	0	0	0	0	0	0	0	0	0	0	0	0	0	0	0
Dendrotriton xolocalcae (Taylor, 1941)		VU	Pr	0	0	0	0	0	0	0	0	0	0	0	E	0	0	0	0	0	0	0	0	0	0	0	0	0	0	0
Ensatina eschscholtzii Gray, 1850		LC	Pr	0	1	0	0	0	0	0	0	0	0	0	0	0	0	0	0	0	0	0	0	0	0	0	0	0	0	0
Ensatina klauberi Dunn, 1929		NE	NL	0	1	0	0	0	0	0	0	0	0	0	0	0	0	0	0	0	0	0	0	0	0	0	0	0	0	0
Isthmura belli (Gray, 1850)		VU	A	0	0	0	1	1	1	1	0	0	0	0	0	1	1	1	1	1	1	1	0	0	0	0	1	0	1	1
Isthmura boneti (Álvarez & Martín, 1967)		EN	NL	0	0	0	0	0	0	0	0	0	0	E	0	0	0	0	0	0	0	0	0	0	0	0	0	0	0	0
Isthmura gigantea (Taylor, 1939)		EN	NL	0	0	0	1	0	0	1	0	0	0	0	0	0	0	0	0	0	0	0	0	0	0	0	0	0	0	0
Isthmura maxima (Parra-Olea, García-París, Papenfuss, & Wake, 2005)		EN	NL	0	0	0	0	0	0	0	0	0	0	1	0	0	0	0	0	1	0	0	0	0	0	0	0	0	0	0
Isthmura naucampatepetl (Parra-Olea, Papenfuss & Wake, 2001)		CR	NL	0	0	0	0	0	0	1	0	0	0	0	0	0	0	0	0	0	0	0	0	0	0	0	0	0	0	0
Isthmura sierraoccidentalis (Lowe, Jones & Wright, 1968)		VU	NL	0	0	1	0	0	0	0	0	0	0	0	0	0	0	0	0	0	0	0	0	1	0	0	0	0	0	0
Ixalotriton niger Wake & Johnson, 1989		EN	P	0	0	0	0	0	0	0	0	0	0	0	1	0	0	0	0	0	0	0	0	0	0	0	0	0	0	0
Ixalotriton parvus (Lynch & Wake, 1989)		CR	A	0	0	0	0	0	0	0	0	0	0	E	0	0	0	0	0	0	0	0	0	0	0	0	0	0	0	0
Nyctanolis pernix Elias & Wake, 1983		VU	Pr	0	0	0	0	0	0	0	0	0	0	0	1	0	0	0	0	0	0	0	0	0	0	0	0	0	0	0
Oedipina elongata (Schmidt, 1936)		LC	Pr	0	0	0	0	0	0	0	0	0	0	0	1	0	0	0	0	0	0	0	0	0	0	0	0	0	0	0
Parvimolge townsendi (Dunn, 1922)		VU	A	0	0	0	0	0	0	1	0	0	0	0	0	0	0	0	0	0	0	0	0	0	0	0	0	0	0	0
Pseudoeurycea ahuitzotl Adler, 1996		CR	NL	0	0	0	0	0	0	0	0	0	0	0	0	0	0	0	0	E	0	0	0	0	0	0	0	0	0	0
Pseudoeurycea altamontana (Taylor, 1939)		EN	Pr	0	0	0	0	0	0	0	0	0	0	0	0	0	0	0	0	0	1	1	0	0	0	0	0	0	1	0
Pseudoeurycea amuzga Pérez-Ramos & Saldaña de la Riva, 2003		EN	NL	0	0	0	0	0	0	0	0	0	0	0	0	0	0	0	0	E	0	0	0	0	0	0	0	0	0	0
Pseudoeurycea anitae Bogert, 1967		CR	A	0	0	0	0	0	0	0	0	0	0	E	0	0	0	0	0	0	0	0	0	0	0	0	0	0	0	0
Pseudoeurycea aquatica Wake & Campbell, 2001		CR	NL	0	0	0	0	0	0	0	0	0	0	E	0	0	0	0	0	0	0	0	0	0	0	0	0	0	0	0
Pseudoeurycea aurantia Canseco-Marquez & Parra-Olea, 2003		CR	NL	0	0	0	0	0	0	0	0	0	0	E	0	0	0	0	0	0	0	0	0	0	0	0	0	0	0	0
Pseudoeurycea brunnata Bumzahem & Smith, 1955		CR	Pr	0	0	0	0	0	0	0	0	0	0	0	1	0	0	0	0	0	0	0	0	0	0	0	0	0	0	0
Pseudoeurycea cochranae (Taylor, 1943)		VU	A	0	0	0	0	0	0	0	0	0	0	E	0	0	0	0	0	0	0	0	0	0	0	0	0	0	0	0
Pseudoeurycea conanti Bogert, 1967		EN	A	0	0	0	0	0	0	0	0	0	0	E	0	0	0	0	0	0	0	0	0	0	0	0	0	0	0	0
Pseudoeurycea firscheini Shannon & Werler, 1955		EN	Pr	0	0	0	0	0	0	1	0	0	0	0	0	0	0	0	0	0	0	0	0	0	0	0	0	0	0	0
Pseudoeurycea gadovii (Dunn, 1926)		VU	Pr	0	0	0	0	0	0	1	0	0	0	0	0	0	0	0	0	0	0	0	0	0	0	0	0	0	0	0
Pseudoeurycea goebeli (Schmidt, 1936)		CR	A	0	0	0	0	0	0	0	0	0	0	0	1	0	0	0	0	0	0	0	0	0	0	0	0	0	0	0
Pseudoeurycea juarezi Regal, 1966		EN	A	0	0	0	0	0	0	0	0	0	0	E	0	0	0	0	0	0	0	0	0	0	0	0	0	0	0	0
Pseudoeurycea kuautli Campbell, Brodie, Blancas-Hernández, & Smith, 2013		CR	NL	0	0	0	0	0	0	0	0	0	0	0	0	0	0	0	0	E	0	0	0	0	0	0	0	0	0	0
Pseudoeurycea leprosa (Cope, 1869)		LC	A	0	0	0	1	0	0	1	0	0	0	0	0	0	0	1	0	0	1	1	0	0	0	0	0	0	1	0
Pseudoeurycea lineola (Cope, 1865)		EN	Pr	0	0	0	0	0	0	1	0	0	0	0	0	0	0	0	0	0	0	0	0	0	0	0	0	0	0	0
Pseudoeurycea longicauda Lynch, Wake, & Yang, 1983		EN	Pr	0	0	0	0	0	0	0	0	0	0	0	0	0	0	1	0	0	0	1	0	0	0	0	0	0	0	0
Pseudoeurycea lynchi Parra-Olea, Papenfuss, & Wake, 2001		EN	NL	0	0	0	0	0	0	1	0	0	0	0	0	0	0	0	0	0	0	0	0	0	0	0	0	0	0	0
Pseudoeurycea melanomolga (Taylor, 1941)		EN	Pr	0	0	0	0	0	0	1	0	0	0	0	0	0	0	0	0	0	0	0	0	0	0	0	0	0	0	0
Pseudoeurycea mixcoatl Adler, 1996		CR	NL	0	0	0	0	0	0	0	0	0	0	0	0	0	0	0	0	E	0	0	0	0	0	0	0	0	0	0
Pseudoeurycea mixteca Canseco-Marquez & Gutiérrez-Mayén, 2005		VU	NL	0	0	0	0	0	0	1	0	0	0	1	0	0	0	0	0	0	0	0	0	0	0	0	0	0	0	0
Pseudoeurycea mystax Bogert, 1967		EN	A	0	0	0	0	0	0	0	0	0	0	E	0	0	0	0	0	0	0	0	0	0	0	0	0	0	0	0
Pseudoeurycea obesa Parra-Olea, García-París, Hanken, & Wake, 2005		CR	NL	0	0	0	0	0	0	0	0	0	0	E	0	0	0	0	0	0	0	0	0	0	0	0	0	0	0	0
Pseudoeurycea orchileucos (Brodie, Mendelson, & Campbell, 2002)		EN	NL	0	0	0	0	0	0	0	0	0	0	E	0	0	0	0	0	0	0	0	0	0	0	0	0	0	0	0
Pseudoeurycea papenfussi Parra-Olea, García-París, Hanken, & Wake, 2005		EN	NL	0	0	0	0	0	0	0	0	0	0	E	0	0	0	0	0	0	0	0	0	0	0	0	0	0	0	0
Pseudoeurycea rex (Dunn, 1921)		VU	Pr	0	0	0	0	0	0	0	0	0	0	0	1	0	0	0	0	0	0	0	0	0	0	0	0	0	0	0
Pseudoeurycea robertsi (Taylor, 1939)		CR	A	0	0	0	0	0	0	0	0	0	0	0	0	0	0	0	0	0	0	E	0	0	0	0	0	0	0	0
Pseudoeurycea ruficauda Parra-Olea, García-París, Hanken, & Wake, 2004		EN	NL	0	0	0	0	0	0	0	0	0	0	E	0	0	0	0	0	0	0	0	0	0	0	0	0	0	0	0
Pseudoeurycea saltator Lynch & Wake, 1989		CR	A	0	0	0	0	0	0	0	0	0	0	E	0	0	0	0	0	0	0	0	0	0	0	0	0	0	0	0
Pseudoeurycea smithi (Taylor, 1939)		CR	A	0	0	0	0	0	0	0	0	0	0	E	0	0	0	0	0	0	0	0	0	0	0	0	0	0	0	0
Pseudoeurycea tenchalli Adler, 1996		CR	NL	0	0	0	0	0	0	0	0	0	0	0	0	0	0	0	0	E	0	0	0	0	0	0	0	0	0	0
Pseudoeurycea teotepec Adler, 1996		CR	NL	0	0	0	0	0	0	0	0	0	0	0	0	0	0	0	0	E	0	0	0	0	0	0	0	0	0	0
Pseudoeurycea tlahcuiloh Adler, 1996		CR	NL	0	0	0	0	0	0	0	0	0	0	0	0	0	0	0	0	E	0	0	0	0	0	0	0	0	0	0
Pseudoeurycea tlilicxitl Lara-Góngora, 2003		EN	NL	0	0	0	0	0	0	0	0	0	0	0	0	0	0	0	0	0	1	1	0	0	0	0	0	0	1	0
Pseudoeurycea unguidentis (Taylor, 1941)		CR	A	0	0	0	0	0	0	0	0	0	0	E	0	0	0	0	0	0	0	0	0	0	0	0	0	0	0	0
Pseudoeurycea werleri Darling & Smith, 1954		EN	NL	0	0	0	0	0	0	0	0	0	0	1	0	0	0	0	0	0	0	0	0	0	0	0	0	0	0	0
Thorius adelos (Papenfuss & Wake, 1987)		NT	NL	0	0	0	0	0	0	0	0	0	0	E	0	0	0	0	0	0	0	0	0	0	0	0	0	0	0	0
Thorius arboreus Hanken & Wake, 1994		CR	NL	0	0	0	0	0	0	0	0	0	0	E	0	0	0	0	0	0	0	0	0	0	0	0	0	0	0	0
Thorius aureus Hanken & Wake, 1994		CR	NL	0	0	0	0	0	0	0	0	0	0	E	0	0	0	0	0	0	0	0	0	0	0	0	0	0	0	0
Thorius boreas Hanken & Wake, 1994		EN	NL	0	0	0	0	0	0	0	0	0	0	E	0	0	0	0	0	0	0	0	0	0	0	0	0	0	0	0
Thorius dubitus Taylor, 1941		CR	Pr	0	0	0	0	0	0	1	0	0	0	0	0	0	0	0	0	0	0	0	0	0	0	0	0	0	0	0
Thorius grandis Hanken, Wake, & Freeman, 1999		CR	NL	0	0	0	0	0	0	0	0	0	0	0	0	0	0	0	0	E	0	0	0	0	0	0	0	0	0	0
Thorius hankeni Campbell, Brodie, Flores-Villela, & Smith, 2014		DD	NL	0	0	0	0	0	0	0	0	0	0	0	0	0	0	0	0	E	0	0	0	0	0	0	0	0	0	0
Thorius infernalis Hanken, Wake, & Freeman, 1999		CR	NL	0	0	0	0	0	0	0	0	0	0	0	0	0	0	0	0	E	0	0	0	0	0	0	0	0	0	0
Thorius insperatus Hanken & Wake, 1994		CR	NL	0	0	0	0	0	0	0	0	0	0	E	0	0	0	0	0	0	0	0	0	0	0	0	0	0	0	0
Thorius longicaudus Parra-Olea, Rovito, García-París, Maisano, Wake, and Hanken, 2016		CR	NL	0	0	0	0	0	0	0	0	0	0	E	0	0	0	0	0	0	0	0	0	0	0	0	0	0	0	0
Thorius macdougalli Taylor, 1949		EN	Pr	0	0	0	0	0	0	0	0	0	0	E	0	0	0	0	0	0	0	0	0	0	0	0	0	0	0	0
Thorius magnipes Hanken & Wake, 1998		CR	NL	0	0	0	0	0	0	1	0	0	0	0	0	0	0	0	0	0	0	0	0	0	0	0	0	0	0	0
Thorius maxillabrochus Gehlbach, 1959		EN	NL	0	0	0	0	0	0	1	0	0	0	1	0	0	0	0	0	0	0	0	0	0	0	0	0	0	0	0
Thorius minutissimus Taylor, 1949		CR	Pr	0	0	0	0	0	0	0	0	0	0	E	0	0	0	0	0	0	0	0	0	0	0	0	0	0	0	0
Thorius narisovalis Taylor, 1940		EN	Pr	0	0	0	0	0	0	0	0	0	0	E	0	0	0	0	0	0	0	0	0	0	0	0	0	0	0	0
Thorius omiltemi Hanken, Wake, & Freeman, 1999		EN	NL	0	0	0	0	0	0	0	0	0	0	0	0	0	0	0	0	E	0	0	0	0	0	0	0	0	0	0
Thorius papaloae Hanken & Wake, 2001		CR	NL	0	0	0	0	0	0	0	0	0	0	E	0	0	0	0	0	0	0	0	0	0	0	0	0	0	0	0
Thorius pinicola Parra-Olea, Rovito, García-París, Maisano, Wake, and Hanken, 2016		EN	NL	0	0	0	0	0	0	0	0	0	0	E	0	0	0	0	0	0	0	0	0	0	0	0	0	0	0	0
Thorius pulmonaris Taylor, 1940		CR	Pr	0	0	0	0	0	0	0	0	0	0	E	0	0	0	0	0	0	0	0	0	0	0	0	0	0	0	0
Thorius schmidti Gehlbach, 1959		CR	NL	0	0	0	0	0	0	1	0	0	0	0	0	0	0	0	0	0	0	0	0	0	0	0	0	0	0	0
Thorius smithi Hanken & Wake, 1994		CR	Pr	0	0	0	0	0	0	0	0	0	0	E	0	0	0	0	0	0	0	0	0	0	0	0	0	0	0	0
Thorius tlaxiacus Parra-Olea, Rovito, García-París, Maisano, Wake & Hanken, 2016		EN	NL	0	0	0	0	0	0	0	0	0	0	E	0	0	0	0	0	0	0	0	0	0	0	0	0	0	0	0
Thorius troglodytes Taylor, 1941		EN	Pr	0	0	0	0	0	0	1	0	0	0	0	0	0	0	0	0	0	0	0	0	0	0	0	0	0	0	0
Salamandridae
Notophthalmus meridionalis (Cope, 1880)		EN	P	0	0	0	1	1	0	1	0	0	0	0	0	0	0	0	0	0	0	0	0	0	0	0	1	0	0	0
Sirenidae
Siren intermedia Barnes, 1826		LC	A	0	0	0	0	0	0	0	0	0	0	0	0	0	0	0	0	0	0	0	0	0	0	0	1	0	0	0
Siren lacertina		LC	A	0	0	0	0	0	0	0	0	0	0	0	0	0	0	0	0	0	0	0	0	0	0	0	1	0	0	0
ORDER GYMNOPHIONA
Caecilidae
Dermophis mexicanus (Duméril & Bibron, 1841)		LC	Pr	0	0	0	0	0	0	0	0	0	0	1	1	0	0	0	0	0	0	0	0	0	0	0	0	0	0	0
Dermophis oaxacae (Mertens, 1930)		LC	Pr	0	0	0	0	0	0	0	0	0	0	1	1	1	0	1	0	1	0	0	0	0	0	0	0	0	0	1
Gymnopis syntrema (Cope, 1866)		NT	NL	0	0	0	0	0	0	0	0	0	0	0	1	0	0	0	0	0	0	0	0	0	0	0	0	0	0	0
CLASS REPTILIA
ORDER CROCODYLIA
Alligatoridae
Caiman crocodilus (Linnaeus, 1758)		LC	Pr	0	0	0	0	0	0	0	0	0	0	1	1	0	0	0	0	0	0	0	0	0	0	0	0	0	0	0
Crocodylidae
Crocodylus acutus (Cuvier, 1807)		VU	Pr	0	0	1	0	0	0	0	1	1	1	1	1	1	1	1	0	1	0	0	1	0	0	0	0	0	0	1
Crocodylus moreletii Duméril & Bibron, 1851		LC	Pr	0	0	0	1	1	0	0	1	1	1	1	1	0	0	0	0	0	0	0	0	0	0	0	1	0	0	IN
ORDER SQUAMATA
SUBORDER AMPHISBAENIA
Bipedidae
Bipes biporus (Cope, 1894)		LC	Pr	1	1	0	0	0	0	0	0	0	0	0	0	0	0	0	0	0	0	0	0	0	0	0	0	0	0	0
Bipes canaliculatus Latreille, 1801		LC	Pr	0	0	0	0	0	0	0	0	0	0	0	0	0	0	1	0	1	0	0	0	0	0	0	0	0	0	0
Bipes tridactylus Dugès, 1894		LC	Pr	0	0	0	0	0	0	0	0	0	0	0	0	0	0	0	0	E	0	0	0	0	0	0	0	0	0	0
ORDER SQUAMATA
SUBORDER LACERTILIA
Anguidae
Abronia bogerti Tihen, 1954		DD	P	0	0	0	0	0	0	0	0	0	0	1	0	0	0	0	0	0	0	0	0	0	0	0	0	0	0	0
Abronia cuetzpali Campbell, Solano-Zavaleta, Flores-Villela, Caviedes-Solis & Frost, 2016		NE	NL	0	0	0	0	0	0	0	0	0	0	E	0	0	0	0	0	0	0	0	0	0	0	0	0	0	0	0
Abronia deppii (Wiegmann, 1828)		EN	A	0	0	0	0	0	0	0	0	0	0	0	0	0	0	1	0	1	1	1	0	0	0	0	0	0	0	0
Abronia fuscolabialis (Tihen, 1944)		EN	A	0	0	0	0	0	0	0	0	0	0	1	0	0	0	0	0	0	0	0	0	0	0	0	0	0	0	0
Abronia graminea (Cope, 1864)		EN	A	0	0	0	0	0	0	1	0	0	0	1	0	0	0	0	0	0	0	0	0	0	0	0	0	0	0	0
Abronia leurolepis Campbell & Frost, 1993		DD	NL	0	0	0	0	0	0	0	0	0	0	0	E	0	0	0	0	0	0	0	0	0	0	0	0	0	0	0
Abronia lythrochila Smith & Álvarez del Toro, 1963		LC	A	0	0	0	0	0	0	0	0	0	0	0	1	0	0	0	0	0	0	0	0	0	0	0	0	0	0	0
Abronia martindelcampoi Flores-Villela & Sánchez-Herrera, 2003		EN	NL	0	0	0	0	0	0	0	0	0	0	0	0	0	0	0	0	E	0	0	0	0	0	0	0	0	0	0
Abronia matudai (Hartweg & Tihen, 1946)		EN	A	0	0	0	0	0	0	0	0	0	0	0	1	0	0	0	0	0	0	0	0	0	0	0	0	0	0	0
Abronia mitchelli Campbell, 1982		DD	Pr	0	0	0	0	0	0	0	0	0	0	1	0	0	0	0	0	0	0	0	0	0	0	0	0	0	0	0
Abronia mixteca Bogert & Porter, 1967		VU	A	0	0	0	0	0	0	0	0	0	0	1	0	0	0	0	0	1	0	0	0	0	0	0	0	0	0	0
Abronia morenica Clause, Luna-Reyes & Nieto-Montes de Oca, 2020		NE	NL	0	0	0	0	0	0	0	0	0	0	0	E	0	0	0	0	0	0	0	0	0	0	0	0	0	0	0
Abronia oaxacae (Günther, 1885)		VU	A	0	0	0	0	0	0	0	0	0	0	E	0	0	0	0	0	0	0	0	0	0	0	0	0	0	0	0
Abronia ochoterenai (Martin del Campo, 1939)		DD	P	0	0	0	0	0	0	0	0	0	0	0	1	0	0	0	0	0	0	0	0	0	0	0	0	0	0	0
Abronia ornelasi Campbell, 1984		DD	P	0	0	0	0	0	0	0	0	0	0	1	0	0	0	0	0	0	0	0	0	0	0	0	0	0	0	0
Abronia ramirezi Campbell, 1994		DD	NL	0	0	0	0	0	0	0	0	0	0	0	E	0	0	0	0	0	0	0	0	0	0	0	0	0	0	0
Abronia smithi Campbell & Frost, 1993		LC	NL	0	0	0	0	0	0	0	0	0	0	0	E	0	0	0	0	0	0	0	0	0	0	0	0	0	0	0
Abronia taeniata (Wiegmann, 1828)		VU	Pr	0	0	0	1	1	0	1	0	0	0	0	0	0	0	0	1	0	0	0	0	0	0	0	1	0	0	0
Barisia ciliaris (Smith, 1942)		NE	NL	0	0	0	0	1	1	0	0	0	0	0	0	1	0	0	1	0	0	0	1	1	1	1	1	1	0	0
Barisia herrerae Zaldivar-Riverón & Nieto Montes de Oca, 2002		EN	NL	0	0	0	0	0	0	0	0	0	0	0	0	0	0	0	0	0	0	E	0	0	0	0	0	0	0	0
Barisia imbricata (Wiegmann, 1828)		LC	Pr	0	0	0	1	0	0	1	0	0	0	1	0	1	1	1	0	1	1	1	0	0	0	0	0	0	1	1
Barisia jonesi Guillette & Smith, 1982		NE	NL	0	0	0	0	0	0	0	0	0	0	0	0	0	0	1	0	0	0	0	0	0	0	0	0	0	0	0
Barisia levicollis Stejneger, 1890		DD	Pr	0	0	0	0	0	0	0	0	0	0	0	0	0	0	0	0	0	0	0	0	E	0	0	0	0	0	0
Barisia planifrons (Bocourt, 1878)		NE	NL	0	0	0	0	0	0	0	0	0	0	E	0	0	0	0	0	0	0	0	0	0	0	0	0	0	0	0
Barisia rudicollis (Wiegmann, 1828)		EN	P	0	0	0	0	0	0	0	0	0	0	0	0	0	0	1	0	0	1	1	0	0	0	0	0	0	0	0
Elgaria cedrosensis (Fitch, 1934)		LC	NL	0	E	0	0	0	0	0	0	0	0	0	0	0	0	0	0	0	0	0	0	0	0	0	0	0	0	0
Elgaria kingii Gray, 1838		LC	Pr	0	0	1	0	0	1	0	0	0	0	0	0	1	1	1	0	0	0	0	1	1	0	0	0	1	0	1
Elgaria multicarinata (Blainville, 1835)		LC	Pr	0	1	0	0	0	0	0	0	0	0	0	0	0	0	0	0	0	0	0	0	0	0	0	0	0	0	0
Elgaria nana (Fitch, 1934)		LC	NL	0	E	0	0	0	0	0	0	0	0	0	0	0	0	0	0	0	0	0	0	0	0	0	0	0	0	0
Elgaria paucicarinata (Fitch, 1934)		LC	Pr	E	0	0	0	0	0	0	0	0	0	0	0	0	0	0	0	0	0	0	0	0	0	0	0	0	0	0
Elgaria velazquezi Grismer & Hollingsworth, 2001		LC	NL	E	0	0	0	0	0	0	0	0	0	0	0	0	0	0	0	0	0	0	0	0	0	0	0	0	0	0
Gerrhonotus farri Bryson & Graham, 2010		NE	NL	0	0	0	0	0	0	0	0	0	0	0	0	0	0	0	0	0	0	0	0	0	0	0	E	0	0	0
Gerrhonotus infernalis Baird, 1859		LC	NL	0	0	0	1	1	0	0	0	0	0	0	0	0	0	0	1	0	0	0	0	1	1	1	1	1	0	0
Gerrhonotus lazcanoi Banda-Leal, Nevárez de los Santos, & Bryson, 2017		NE	NL	0	0	0	0	0	0	0	0	0	0	0	0	0	0	0	0	0	0	0	0	0	0	E	0	0	0	0
Gerrhonotus liocephalus Wiegmann, 1828		LC	Pr	0	0	0	0	0	1	1	0	0	0	1	1	1	1	1	1	1	1	1	1	0	0	0	0	0	0	1
Gerrhonotus lugoi McCoy, 1970		LC	A	0	0	0	0	0	0	0	0	0	0	0	0	0	0	0	0	0	0	0	0	0	1	1	0	0	0	0
Gerrhonotus mccoyi García-Vázquez, Contreras-Arquieta, Trujano-Ortega, & Nieto Montes de Oca, 2018		NE	NL	0	0	0	0	0	0	0	0	0	0	0	0	0	0	0	0	0	0	0	0	0	E	0	0	0	0	0
Gerrhonotus ophiurus Cope, 1867		LC	NL	0	0	0	1	1	0	1	0	0	0	0	0	0	0	0	1	0	0	0	0	0	0	1	1	0	0	0
Gerrhonotus parvus (Knight & Scudday, 1985)		EN	Pr	0	0	0	0	0	0	0	0	0	0	0	0	0	0	0	0	0	0	0	0	0	1	1	0	0	0	0
Mesaspis gadovii (Boulenger, 1913)		LC	Pr	0	0	0	0	0	0	0	0	0	0	1	0	0	0	0	0	1	0	0	0	0	0	0	0	0	0	0
Mesaspis juarezi (Karges & Wright, 1987)		EN	Pr	0	0	0	0	0	0	0	0	0	0	E	0	0	0	0	0	0	0	0	0	0	0	0	0	0	0	0
Mesaspis moreleti (Bocourt, 1872)		LC	Pr	0	0	0	0	0	0	0	0	0	0	0	1	0	0	0	0	0	0	0	0	0	0	0	0	0	0	0
Mesaspis viridiflava (Bocourt, 1872)		LC	Pr	0	0	0	0	0	0	0	0	0	0	1	0	0	0	0	0	0	0	0	0	0	0	0	0	0	0	0
Ophisaurus incomptus McConkey, 1955		DD	P	0	0	0	0	1	0	0	0	0	0	0	0	0	0	0	0	0	0	0	0	0	0	0	1	0	0	0
Anniellidae
Anniella geronimensis Shaw, 1940		EN	Pr	0	E	0	0	0	0	0	0	0	0	0	0	0	0	0	0	0	0	0	0	0	0	0	0	0	0	0
Anniella pulchra Gray, 1852		LC	Pr	0	1	0	0	0	0	0	0	0	0	0	0	0	0	0	0	0	0	0	0	0	0	0	0	0	0	0
Corytophanidae
Basiliscus vittatus Wiegmann, 1828		LC	NL	0	0	0	1	0	0	1	1	1	1	1	1	1	1	1	0	1	0	0	0	0	0	0	0	0	0	1
Corytophanes cristatus (Merrem, 1820)		LC	Pr	0	0	0	0	0	0	0	1	0	1	0	1	0	0	0	0	0	0	0	0	0	0	0	0	0	0	0
Corytophanes hernandesii (Wiegmann, 1831)		LC	NL	0	0	0	0	1	0	1	1	0	1	1	1	0	0	0	1	0	0	0	0	0	0	0	0	0	0	0
Corytophanes percarinatus Duméril, 1856		LC	Pr	0	0	0	0	0	0	0	0	0	0	0	1	0	0	0	0	0	0	0	0	0	0	0	0	0	0	0
Laemanctus longipes Wiegmann, 1834		LC	Pr	0	0	0	0	0	0	0	1	0	1	1	1	0	0	0	0	0	0	0	0	0	0	0	0	0	0	0
Laemanctus serratus Cope, 1864		LC	Pr	0	0	0	1	1	0	1	1	1	1	1	1	0	0	0	1	0	0	0	0	0	0	0	1	0	0	0
Crotaphytidae
Crotaphytus antiquus Axtell & Webb, 1995		EN	NL	0	0	0	0	0	0	0	0	0	0	0	0	0	0	0	0	0	0	0	0	0	E	0	0	0	0	0
Crotaphytus collaris (Say, 1823)		LC	A	0	0	1	0	1	0	0	0	0	0	0	0	0	0	0	0	0	0	0	0	1	1	1	1	1	0	0
Crotaphytus dickersonae Schmidt, 1922		LC	NL	0	0	E	0	0	0	0	0	0	0	0	0	0	0	0	0	0	0	0	0	0	0	0	0	0	0	0
Crotaphytus grismeri McGuire, 1994		LC	NL	0	E	0	0	0	0	0	0	0	0	0	0	0	0	0	0	0	0	0	0	0	0	0	0	0	0	0
Crotaphytus insularis Van Denburgh & Slevin, 1921		LC	NL	0	E	0	0	0	0	0	0	0	0	0	0	0	0	0	0	0	0	0	0	0	0	0	0	0	0	0
Crotaphytus nebrius Axtell & Montanucci, 1977		LC	NL	0	0	1	0	0	0	0	0	0	0	0	0	0	0	0	0	0	0	0	0	0	0	0	0	0	0	0
Crotaphytus reticulatus Baird, 1859		VU	A	0	0	0	0	0	0	0	0	0	0	0	0	0	0	0	0	0	0	0	0	0	1	1	1	0	0	0
Crotaphytus vestigium Smith & Tanner, 1972		LC	NL	1	1	0	0	0	0	0	0	0	0	0	0	0	0	0	0	0	0	0	0	0	0	0	0	0	0	0
Gambelia copeii (Yarrow, 1882)		LC	NL	1	1	0	0	0	0	0	0	0	0	0	0	0	0	0	0	0	0	0	0	0	0	0	0	0	0	0
Gambelia wislizenii (Baird & Girard, 1852)		LC	Pr	0	1	1	0	0	0	0	0	0	0	0	0	0	0	0	0	0	0	0	0	1	1	0	0	1	0	0
Dactyloidae
Anolis allisoni Barbour, 1928		LC	Pr	0	0	0	0	0	0	0	0	0	1	0	0	0	0	0	0	0	0	0	0	0	0	0	0	0	0	0
Anolis alvarezdeltoroi Nieto Montes de Oca, 1996		DD	NL	0	0	0	0	0	0	0	0	0	0	0	1	0	0	0	0	0	0	0	0	0	0	0	0	0	0	0
Anolis anisolepis Smith, Burley, & Fritts, 1968		LC	Pr	0	0	0	0	0	0	0	0	0	0	0	E	0	0	0	0	0	0	0	0	0	0	0	0	0	0	0
Anolis barkeri (Schmidt, 1939)		VU	Pr	0	0	0	0	0	0	0	0	0	0	0	1	0	0	0	0	0	0	0	0	0	0	0	0	0	0	0
Anolis beckeri Boulenger, 1881		LC	NL	0	0	0	0	0	0	0	1	0	1	0	1	0	0	0	0	0	0	0	0	0	0	0	0	0	0	0
Anolis biporcatus (Wiegmann, 1834)		NE	Pr	0	0	0	0	0	0	0	1	0	1	1	1	0	0	0	0	0	0	0	0	0	0	0	0	0	0	0
Anolis boulengerianus Thominot, 1887		DD	NL	0	0	0	0	0	0	0	0	0	0	E	0	0	0	0	0	0	0	0	0	0	0	0	0	0	0	0
Anolis brianjuliani Köhler, Petersen & Méndez de la Cruz, 2019		NE	NL	0	0	0	0	0	0	0	0	0	0	0	0	0	0	0	0	E	0	0	0	0	0	0	0	0	0	0
Anolis capito Peters, 1863		LC	NL	0	0	0	0	0	0	0	0	0	0	0	1	0	0	0	0	0	0	0	0	0	0	0	0	0	0	0
Anolis carlliebi Köhler, Trejo-Pérez, Petersen, & Méndez de la Cruz, 2014		NE	NL	0	0	0	0	0	0	1	0	0	0	1	0	0	0	0	0	0	0	0	0	0	0	0	0	0	0	0
Anolis carolinensis Voigt, 1832		NA	NA	0	0	0	0	0	0	0	0	0	0	0	0	0	0	0	0	0	0	0	0	0	0	0	IN	0	0	0
Anolis compressicauda Smith & Kerster, 1955		LC	NL	0	0	0	0	0	0	0	0	0	0	1	1	0	0	0	0	0	0	0	0	0	0	0	0	0	0	0
Anolis crassulus Cope, 1864		LC	NL	0	0	0	0	0	0	0	0	0	0	0	1	0	0	0	0	0	0	0	0	0	0	0	0	0	0	0
Anolis cristifer Smith, 1968		DD	NL	0	0	0	0	0	0	0	0	0	0	0	1	0	0	0	0	0	0	0	0	0	0	0	0	0	0	0
Anolis cuprinus Smith, 1964		LC	Pr	0	0	0	0	0	0	0	0	0	0	1	0	0	0	0	0	0	0	0	0	0	0	0	0	0	0	0
Anolis cymbops Cope, 1864		DD	A	0	0	0	0	0	0	1	0	0	0	0	0	0	0	0	0	0	0	0	0	0	0	0	0	0	0	0
Anolis dollfusianus Bocourt, 1873		LC	NL	0	0	0	0	0	0	0	0	0	0	0	1	0	0	0	0	0	0	0	0	0	0	0	0	0	0	0
Anolis dunni Smith, 1936		LC	A	0	0	0	0	0	0	0	0	0	0	0	0	0	0	1	0	1	0	0	0	0	0	0	0	0	0	0
Anolis gadovii Boulenger, 1905		LC	A	0	0	0	0	0	0	0	0	0	0	0	0	0	0	0	0	E	0	0	0	0	0	0	0	0	0	0
Anolis hobartsmithi Nieto Montes de Oca, 2001		EN	NL	0	0	0	0	0	0	0	0	0	0	0	E	0	0	0	0	0	0	0	0	0	0	0	0	0	0	0
Anolis immaculogularis Köhler, Trejo-Pérez, Petersen, & Méndez de la Cruz, 2014		NE	NL	0	0	0	0	0	0	0	0	0	0	E	0	0	0	0	0	0	0	0	0	0	0	0	0	0	0	0
Anolis laeviventris (Wiegmann, 1834)		NE	NL	0	0	0	1	0	0	1	0	0	0	1	1	0	0	0	0	0	0	0	0	0	0	0	0	0	0	0
Anolis lemurinus Cope, 1861		LC	NL	0	0	0	1	0	0	0	1	1	1	1	1	0	0	0	0	0	0	0	0	0	0	0	0	0	0	0
Anolis liogaster Boulenger, 1905		LC	Pr	0	0	0	0	0	0	0	0	0	0	0	0	0	0	0	0	E	0	0	0	0	0	0	0	0	0	0
Anolis macrinii Smith, 1968		LC	Pr	0	0	0	0	0	0	0	0	0	0	E	0	0	0	0	0	0	0	0	0	0	0	0	0	0	0	0
Anolis matudai Smith, 1956		LC	A	0	0	0	0	0	0	0	0	0	0	0	1	0	0	0	0	0	0	0	0	0	0	0	0	0	0	0
Anolis megapholidotus Smith, 1933		LC	Pr	0	0	0	0	0	0	0	0	0	0	0	0	0	0	0	0	E	0	0	0	0	0	0	0	0	0	0
Anolis microlepidotus Davis, 1954		LC	Pr	0	0	0	0	0	0	1	0	0	0	1	0	0	0	0	0	1	0	0	0	0	0	0	0	0	0	0
Anolis milleri Smith, 1950		DD	A	0	0	0	0	0	0	0	0	0	0	1	0	0	0	0	0	0	0	0	0	0	0	0	0	0	0	0
Anolis nafragus (Campbell, Hillis, & Lamar, 1989)		VU	Pr	0	0	0	1	0	0	1	0	0	0	0	0	0	0	0	0	0	0	0	0	0	0	0	0	0	0	0
Anolis nebuloides Bocourt, 1873		LC	Pr	0	0	0	0	0	0	0	0	0	0	1	0	0	0	0	0	0	0	0	0	0	0	0	0	0	0	0
Anolis nebulosus (Wiegmann, 1834)		LC	NL	0	0	1	0	0	1	0	0	0	0	0	0	1	1	1	0	1	1	1	1	1	0	0	0	1	0	1
Anolis nietoi Köhler, Trejo-Pérez, Petersen, & Mendez de la Cruz, 2014		NE	NL	0	0	0	0	0	0	0	0	0	0	0	0	0	0	0	0	E	0	0	0	0	0	0	0	0	0	0
Anolis omiltemanus Davis, 1954		LC	Pr	0	0	0	0	0	0	0	0	0	0	0	0	0	0	0	0	E	0	0	0	0	0	0	0	0	0	0
Anolis parvicirculatus Álvarez del Toro & Smith, 1956		LC	A	0	0	0	0	0	0	0	0	0	0	0	E	0	0	0	0	0	0	0	0	0	0	0	0	0	0	0
Anolis petersii Bocourt, 1873		NE	NL	0	0	0	1	1	0	1	0	0	0	1	1	0	0	0	0	0	0	0	0	0	0	0	0	0	0	0
Anolis peucephilus Köhler, Trejo-Pérez, Petersen, & Méndez de la Cruz, 2014		NE	NL	0	0	0	0	0	0	0	0	0	0	E	0	0	0	0	0	0	0	0	0	0	0	0	0	0	0	0
Anolis purpuronectes Gray, Meza-Lázaro, Poe & Nieto-Montes de Oca, 2016		NE	NL	0	0	0	0	0	0	0	0	0	0	1	0	0	0	0	0	0	0	0	0	0	0	0	0	0	0	0
Anolis pygmaeus Álvarez del Toro & Smith, 1956		EN	Pr	0	0	0	0	0	0	0	0	0	0	1	1	0	0	0	0	0	0	0	0	0	0	0	0	0	0	0
Anolis quercorum Fitch, 1978		LC	NL	0	0	0	0	0	0	0	0	0	0	1	0	0	0	0	0	1	0	0	0	0	0	0	0	0	0	0
Anolis rodriguezii Bocourt, 1873		LC	NL	0	0	0	0	0	0	0	1	1	1	1	1	0	0	0	0	0	0	0	0	0	0	0	0	0	0	0
Anolis rubiginosus Bocourt, 1873		DD	NL	0	0	0	0	0	0	0	0	0	0	E	0	0	0	0	0	0	0	0	0	0	0	0	0	0	0	0
Anolis sacamecatensis Köhler, Trejo-Pérez, Petersen, & Méndez de la Cruz, 2014		NE	NL	0	0	0	0	0	0	0	0	0	0	E	0	0	0	0	0	0	0	0	0	0	0	0	0	0	0	0
Anolis sagrei Duméril & Bibron, 1837		NA	NA	0	0	0	0	0	0	0	IN	IN	IN	0	0	IN	0	0	0	0	0	0	0	0	0	0	IN	0	0	0
Anolis sericeus Hallowell, 1856		LC	NL	0	0	0	1	1	0	1	0	0	0	1	0	0	0	0	1	0	0	0	0	0	0	0	1	0	0	0
Anolis serranoi (Köhler, 1999)		LC	NL	0	0	0	0	0	0	0	0	0	0	0	1	0	0	0	0	0	0	0	0	0	0	0	0	0	0	0
Anolis stevepoei Köhler, Trejo-Pérez, Petersen, & Méndez de la Cruz, 2014		NE	NL	0	0	0	0	0	0	0	0	0	0	E	0	0	0	0	0	0	0	0	0	0	0	0	0	0	0	0
Anolis subocularis Davis, 1954		DD	Pr	0	0	0	0	0	0	0	0	0	0	1	0	0	0	0	0	1	0	0	0	0	0	0	0	0	0	0
Anolis taylori Smith & Spieler, 1945		LC	Pr	0	0	0	0	0	0	0	0	0	0	0	0	0	0	0	0	E	0	0	0	0	0	0	0	0	0	0
Anolis tropidonotus Peters, 1863		NE	NL	0	0	0	0	0	0	1	1	1	1	1	1	0	0	0	0	0	0	0	0	0	0	0	0	0	0	0
Anolis uniformis Cope, 1885		LC	NL	0	0	0	0	0	0	0	0	0	0	0	1	0	0	0	0	0	0	0	0	0	0	0	0	0	0	0
Anolis unilobatus Köhler & Vesely, 2010		LC	NL	0	0	0	0	0	0	0	0	0	0	1	1	0	0	0	0	0	0	0	0	0	0	0	0	0	0	0
Anolis ustus Cope, 1864		NE	NL	0	0	0	0	0	0	0	1	1	1	0	0	0	0	0	0	0	0	0	0	0	0	0	0	0	0	0
Anolis utowanae Barbour, 1932		NE	Pr	0	0	0	0	0	0	0	0	0	0	0	0	0	0	0	0	0	0	0	E	0	0	0	0	0	0	0
Anolis zapotecorum Köhler, Trejo-Pérez, Petersen, & Méndez de la Cruz, 2014		NE	NL	0	0	0	0	0	0	0	0	0	0	E	0	0	0	0	0	0	0	0	0	0	0	0	0	0	0	0
Dibamidae
Anelytropsis papillosus Cope, 1885		LC	A	0	0	0	1	1	0	0	0	0	0	0	0	0	0	0	1	0	0	0	0	0	0	0	1	0	0	0
Diploglossidae
Celestus ennegrammus (Cope, 1861)		LC	Pr	0	0	0	0	0	0	1	0	0	0	1	1	0	0	0	0	0	0	0	0	0	0	0	0	0	0	0
Celestus legnotus Campbell & Camarillo, 1994		LC	NL	0	0	0	0	0	0	1	0	0	0	0	0	0	0	0	0	0	0	0	0	0	0	0	0	0	0	0
Celestus rozellae (Smith, 1942)		LC	Pr	0	0	0	0	0	0	0	0	0	1	1	1	0	0	0	0	0	0	0	0	0	0	0	0	0	0	0
Eublepharidae
Coleonyx brevis Stejneger, 1893		LC	Pr	0	0	0	0	0	0	0	0	0	0	0	0	0	0	0	0	0	0	0	0	1	1	1	1	1	0	0
Coleonyx elegans Gray, 1845		LC	A	0	0	0	0	1	0	1	1	1	1	1	1	1	1	1	0	1	1	0	0	0	0	0	0	0	0	1
Coleonyx fasciatus (Boulenger, 1885)		LC	NL	0	0	1	0	0	0	0	0	0	0	0	0	0	0	0	0	0	0	0	1	0	0	0	0	1	0	0
Coleonyx gypsicolus Grismer & Ottley, 1988		LC	NL	E	0	0	0	0	0	0	0	0	0	0	0	0	0	0	0	0	0	0	0	0	0	0	0	0	0	0
Coleonyx reticulatus Davis & Dixon, 1958		LC	Pr	0	0	0	0	0	0	0	0	0	0	0	0	0	0	0	0	0	0	0	0	0	1	0	0	0	0	0
Coleonyx switaki (Murphy, 1974)		LC	NL	1	1	0	0	0	0	0	0	0	0	0	0	0	0	0	0	0	0	0	0	0	0	0	0	0	0	0
Coleonyx variegatus (Baird, 1858)		LC	Pr	0	1	1	0	0	0	0	0	0	0	0	0	0	0	0	0	0	0	0	1	0	0	0	0	0	0	0
Gekkonidae
Gehyra mutilata (Wiegmann, 1834)		NA	NA	IN	0	0	0	IN	0	0	0	0	0	0	IN	IN	IN	0	0			0	IN	0	0	0	0	0	0	IN
Hemidactylus frenatus Schlegel, 1836		NA	NA	IN	0	IN	IN	IN	IN	IN	IN	IN	IN	IN	IN	IN	IN	IN	IN	IN	IN	IN	IN	0	0	0	IN	0	IN	IN
Hemidactylus garnoti Duméril & Bibron, 1836		NA	NA	0	0	0	0	0	0	0	0	0	0	0	0	0	0	0	0	0	0	0	0	0	0	0	0	0	0	0
Hemidactylus mabouia (Moreau De Jonnés, 1818)		NA	NA	0	0	0	0	0	0	0	0	0	0	0	0	0	0	0	0	0	0	0	0	0	0	0	IN	0	0	0
Hemidactylus turcicus (Linnaeus, 1758)		NA	NA	0	IN	IN	0	IN	IN	0	IN	IN	0	0	IN	IN	0	0	0	0	0	0	0	IN	IN	IN	IN	IN	0	0
Gymnophthalmidae
Gymnophthalmus speciosus (Hallowell, 1861)		LC	Pr	0	0	0	0	0	0	0	0	0	0	1	1	0	0	0	0	0	0	0	0	0	0	0	0	0	0	0
Helodermatidae
Heloderma horridum Wiegmann, 1829		LC	A	0	0	1	0	0	0	1	0	0	0	1	1	1	1	1	0	1	1	1	1	1	0	0	0	1	0	1
Heloderma suspectum Cope, 1869		NT	A	0	0	1	0	0	0	0	0	0	0	0	0	0	0	0	0	0	0	0	1	0	0	0	0	0	0	0
Iguanidae
Cachryx alfredschmidti Köhler, 1995		NT	NL	0	0	0	0	0	0	0	1	1	1	0	0	0	0	0	0	0	0	0	0	0	0	0	0	0	0	0
Cachryx defensor (Cope, 1866)		VU	P	0	0	0	0	0	0	0	1	1	1	0	0	0	0	0	0	0	0	0	0	0	0	0	0	0	0	0
Ctenosaura acanthura (Shaw, 1802)		NE	Pr	0	0	0	1	1	0	1	0	0	0	1	1	0	0	0	0	0	0	0	0	0	0	1	1	0	0	0
Ctenosaura clarkii Bailey, 1928		VU	A	0	0	0	0	0	0	0	0	0	0	0	0	1	0	1	0	1	0	0	0	0	0	0	0	0	0	0
Ctenosaura conspicuosa Dickerson, 1919		VU	NL	0	0	E	0	0	0	0	0	0	0	0	0	0	0	0	0	0	0	0	0	0	0	0	0	0	0	0
Ctenosaura hemilopha (Cope, 1863)		LC	Pr	1	0	0	0	0	0	0	0	0	0	0	0	0	0	0	0	0	0	0	0	0	0	0	0	0	0	0
Ctenosaura macrolopha Smith, 1972		LC	NL	0	0	1	0	0	0	0	0	0	0	0	0	0	0	0	0	0	0	0	1	1	0	0	0	0	0	0
Ctenosaura nolascensis Smith, 1972		VU	NL	0	0	E	0	0	0	0	0	0	0	0	0	0	0	0	0	0	0	0	0	0	0	0	0	0	0	0
Ctenosaura oaxacana Köhler & Hasbun, 2001		CR	A	0	0	0	0	0	0	0	0	0	0	E	0	0	0	0	0	0	0	0	0	0	0	0	0	0	0	0
Ctenosaura pectinata (Wiegmann, 1834)		LC	A	0	0	0	0	0	1	1	0	0	0	1	1	1	1	1	0	1	1	1	1	0	0	0	0	1	0	1
Ctenosaura similis (Gray, 1831)		LC	A	0	0	0	0	0	0	0	1	1	1	1	1	0	0	0	0	0	0	0	0	0	0	0	0	0	0	0
Dipsosaurus catalinensis (Van Denburgh, 1922)		NE	NL	E	0	0	0	0	0	0	0	0	0	0	0	0	0	0	0	0	0	0	0	0	0	0	0	0	0	0
Dipsosaurus dorsalis (Baird & Girard, 1852)		LC	NL	1	1	1	0	0	0	0	0	0	0	0	0	0	0	0	0	0	0	0	1	0	0	0	0	0	0	0
Iguana iguana (Linnaeus, 1758)		LC	Pr	0	0	0	0	0	0	1	1	0	1	1	1	1	1	1	0	1	0	0	1	0	0	0	1	0	0	1
Sauromalus ater Duméril, 1856		LC	Pr	1	1	1	0	0	0	0	0	0	0	0	0	0	0	0	0	0	0	0	0	0	0	0	0	0	0	0
Sauromalus hispidus Stejneger, 1891		EN	A	0	E	IN	0	0	0	0	0	0	0	0	0	0	0	0	0	0	0	0	0	0	0	0	0	0	0	0
Sauromalus klauberi Shaw, 1941		VU	A	E	0	0	0	0	0	0	0	0	0	0	0	0	0	0	0	0	0	0	0	0	0	0	0	0	0	0
Sauromalus slevini Van Denburgh, 1922		NT	A	E	0	0	0	0	0	0	0	0	0	0	0	0	0	0	0	0	0	0	0	0	0	0	0	0	0	0
Sauromalus varius Dickerson, 1919		VU	A	0	IN	E	0	0	0	0	0	0	0	0	0	0	0	0	0	0	0	0	0	0	0	0	0	0	0	0
Phrynosomatidae
Callisaurus draconoides Blainville, 1835		LC	A	1	1	1	0	0	0	0	0	0	0	0	0	0	0	0	0	0	0	0	1	0	0	0	0	0	0	0
Callisaurus splendidus Dickerson, 1919		NE	NL	0	E	0	0	0	0	0	0	0	0	0	0	0	0	0	0	0	0	0	0	0	0	0	0	0	0	0
Cophosaurus texanus Troschel, 1852		LC	A	0	0	1	0	1	0	0	0	0	0	0	0	0	0	0	0	0	0	0	0	1	1	1	1	1	0	0
Holbrookia approximans Baird, 1859		NE	NL	0	0	1	0	1	1	0	0	0	0	0	0	1	0	0	0	0	0	0	0	1	1	1	0	1	0	0
Holbrookia elegans Bocourt, 1874		LC	NL	0	0	1	0	0	0	0	0	0	0	0	0	0	0	0	0	0	0	0	1	1	0	0	0	1	0	0
Holbrookia lacerata Cope, 1880		NT	A	0	0	0	0	0	0	0	0	0	0	0	0	0	0	0	0	0	0	0	0	0	1	1	0	0	0	0
Holbrookia maculata Girard, 1851		LC	NL	0	0	0	0	0	0	0	0	0	0	0	0	0	0	0	0	0	0	0	0	1	0	0	0	0	0	0
Holbrookia propinqua Baird & Girard, 1852		LC	NL	0	0	0	0	0	0	0	0	0	0	0	0	0	0	0	0	0	0	0	0	0	0	0	1	0	0	0
Petrosaurus mearnsi (Stejneger, 1894)		LC	Pr	0	1	0	0	0	0	0	0	0	0	0	0	0	0	0	0	0	0	0	0	0	0	0	0	0	0	0
Petrosaurus repens (Van Denburgh, 1895)		LC	NL	1	1	0	0	0	0	0	0	0	0	0	0	0	0	0	0	0	0	0	0	0	0	0	0	0	0	0
Petrosaurus slevini (Van Denburgh, 1922)		LC	NL	0	E	0	0	0	0	0	0	0	0	0	0	0	0	0	0	0	0	0	0	0	0	0	0	0	0	0
Petrosaurus thalassinus (Cope, 1863)		LC	Pr	E	0	0	0	0	0	0	0	0	0	0	0	0	0	0	0	0	0	0	0	0	0	0	0	0	0	0
Phrynosoma asio Cope, 1864		LC	Pr	0	0	0	0	0	0	1	0	0	0	1	1	1	0	1	0	1	1	0	0	0	0	0	0	0	0	1
Phrynosoma blainvillii Gray, 1839		LC	NL	0	1	0	0	0	0	0	0	0	0	0	0	0	0	0	0	0	0	0	0	0	0	0	0	0	0	0
Phrynosoma braconnieri Duméril & Bocourt, 1870		LC	Pr	0	0	0	0	0	0	1	0	0	0	1	0	0	0	0	0	0	0	0	0	0	0	0	0	0	0	0
Phrynosoma cerroense Stejneger, 1893		NE	A	0	E	0	0	0	0	0	0	0	0	0	0	0	0	0	0	0	0	0	0	0	0	0	0	0	0	0
Phrynosoma cornutum (Harlan, 1825)		LC	NL	0	0	1	0	1	1	0	0	0	0	0	0	0	0	0	0	0	0	0	0	1	1	1	1	1	0	0
Phrynosoma coronatum (Blainville, 1835)		LC	NL	E	0	0	0	0	0	0	0	0	0	0	0	0	0	0	0	0	0	0	0	0	0	0	0	0	0	0
Phrynosoma ditmarsi Stejneger, 1906		DD	NL	0	0	E	0	0	0	0	0	0	0	0	0	0	0	0	0	0	0	0	0	0	0	0	0	0	0	0
Phrynosoma goodei Stejneger, 1893		LC	NL	0	0	1	0	0	0	0	0	0	0	0	0	0	0	0	0	0	0	0	0	0	0	0	0	0	0	0
Phrynosoma hernandesi Girard, 1858		LC	NL	0	0	1	0	0	0	0	0	0	0	0	0	0	0	0	0	0	0	0	0	1	0	0	0	1	0	0
Phrynosoma mcallii (Hallowell, 1852)		NT	A	0	1	1	0	0	0	0	0	0	0	0	0	0	0	0	0	0	0	0	0	0	0	0	0	0	0	0
Phrynosoma modestum Girard, 1852		LC	NL	0	0	1	0	1	1	0	0	0	0	0	0	0	0	0	0	0	0	0	0	1	1	1	1	1	0	0
Phrynosoma orbiculare (Linnaeus, 1766)		LC	A	0	0	1	1	1	1	1	0	0	0	0	0	1	1	1	1	1	1	1	0	1	1	1	1	1	1	1
Phrynosoma platyrhinos Girard, 1852		LC	NL	0	1	0	0	0	0	0	0	0	0	0	0	0	0	0	0	0	0	0	0	0	0	0	0	0	0	0
Phrynosoma sherbrookei Nieto-Montes de Oca, Arenas-Moreno, Beltrán-Sánchez & Leaché, 2014		NE	NL	0	0	0	0	0	0	0	0	0	0	0	0	0	0	0	0	E	0	0	0	0	0	0	0	0	0	0
Phrynosoma solare Gray, 1845		LC	NL	0	0	1	0	0	0	0	0	0	0	0	0	0	0	0	0	0	0	0	1	0	0	0	0	0	0	0
Phrynosoma taurus Bocourt, 1870		LC	A	0	0	0	0	0	0	1	0	0	0	1	0	0	0	0	0	1	1	0	0	0	0	0	0	0	0	0
Sceloporus acanthinus Bocourt, 1873		LC	NL	0	0	0	0	0	0	0	0	0	0	0	1	0	0	0	0	0	0	0	0	0	0	0	0	0	0	0
Sceloporus adleri Smith & Savitzky, 1974		LC	Pr	0	0	0	0	0	0	0	0	0	0	0	0	0	0	0	0	E	0	0	0	0	0	0	0	0	0	0
Sceloporus aeneus Wiegmann, 1828		LC	NL	0	0	0	1	0	0	1	0	0	0	0	0	1	0	1	1	1	1	1	0	0	0	0	0	0	1	0
Sceloporus albiventris Smith, 1939		NE	NL	0	0	1	0	0	0	0	0	0	0	0	0	1	1	0	0	0	0	0	1	1	0	0	0	1	0	0
Sceloporus anahuacus Lara-Góngora, 1983		LC	NL	0	0	0	0	0	0	0	0	0	0	0	0	0	0	0	0	0	0	1	0	0	0	0	0	0	1	0
Sceloporus angustus (Dickerson, 1919)		LC	A	E	0	0	0	0	0	0	0	0	0	0	0	0	0	0	0	0	0	0	0	0	0	0	0	0	0	0
Sceloporus asper Boulenger, 1897		LC	Pr	0	0	0	0	0	0	0	0	0	0	0	0	1	1	1	0	1	0	0	0	0	0	0	0	0	0	1
Sceloporus aurantius Grummer & Bryson, 2014		NE	NL	0	0	0	0	0	1	0	0	0	0	0	0	1	0	0	0	0	0	0	0	0	0	0	0	0	0	0
Sceloporus aureolus Smith, 1942		NE	NL	0	0	0	0	0	0	1	0	0	0	1	0	0	0	0	0	0	0	0	0	0	0	0	0	0	0	0
Sceloporus bicanthalis Smith, 1937		LC	NL	0	0	0	1	0	0	1	0	0	0	1	0	0	0	0	0	0	0	1	0	0	0	0	0	0	0	0
Sceloporus bimaculosus Phelan & Brattstrom, 1955		NE	NL	0	0	0	0	0	0	0	0	0	0	0	0	0	0	0	0	0	0	0	0	1	1	0	0	1	0	0
Sceloporus brownorum Smith, Watkins-Colwell, Lemos-Espinal, & Chiszar, 1997		NE	NL	0	0	0	0	0	1	0	0	0	0	0	0	1	0	0	0	0	0	0	0	0	0	0	0	1	0	0
Sceloporus bulleri Boulenger, 1894		LC	NL	0	0	0	0	0	0	0	0	0	0	0	0	1	0	1	0	0	0	0	1	0	0	0	0	1	0	1
Sceloporus carinatus Smith, 1936		LC	NL	0	0	0	0	0	0	0	0	0	0	0	1	0	0	0	0	0	0	0	0	0	0	0	0	0	0	0
Sceloporus cautus Smith, 1938		LC	NL	0	0	0	0	1	0	0	0	0	0	0	0	0	0	0	0	0	0	0	0	0	1	1	1	0	0	0
Sceloporus chaneyi Liner & Dixon, 1992		EN	NL	0	0	0	0	0	0	0	0	0	0	0	0	0	0	0	0	0	0	0	0	0	0	1	1	0	0	0
Sceloporus chrysostictus Cope, 1966		LC	NL	0	0	0	0	0	0	0	1	1	1	0	0	0	0	0	0	0	0	0	0	0	0	0	0	0	0	0
Sceloporus clarkii Baird & Girard, 1852		LC	NL	0	0	1	0	0	1	0	0	0	0	0	0	1	1	0	0	0	0	0	1	1	0	0	0	1	0	0
Sceloporus couchii Baird, 1859		LC	NL	0	0	0	0	0	0	0	0	0	0	0	0	0	0	0	0	0	0	0	0	0	1	1	0	0	0	0
Sceloporus cowlesi Lowe & Norris, 1956		NE	NL	0	0	1	0	1	0	0	0	0	0	0	0	0	0	0	0	0	0	0	0	1	1	1	1	1	0	0
Sceloporus cozumelae Jones, 1927		LC	Pr	0	0	0	0	0	0	0	1	1	1	0	0	0	0	0	0	0	0	0	0	0	0	0	0	0	0	0
Sceloporus cryptus Smith & Lynch, 1967		LC	Pr	0	0	0	0	0	0	0	0	0	0	1	0	0	0	0	0	0	0	0	0	0	0	0	0	0	0	0
Sceloporus cupreus Bocourt, 1873		NE	NL	0	0	0	0	0	0	0	0	0	0	1	0	0	0	0	0	0	0	0	0	0	0	0	0	0	0	0
Sceloporus cyanogenys Cope, 1885		NE	NL	0	0	0	0	0	0	0	0	0	0	0	0	0	0	0	0	0	0	0	0	0	1	1	1	0	0	0
Sceloporus cyanostictus Axtell & Axtell, 1971		EN	NL	0	0	0	0	0	0	0	0	0	0	0	0	0	0	0	0	0	0	0	0	0	1	1	0	0	0	0
Sceloporus druckercolini Pérez-Ramos & Saldaña de la Riva, 2008		NE	NL	0	0	0	0	0	0	0	0	0	0	0	0	0	0	0	0	E	0	0	0	0	0	0	0	0	0	0
Sceloporus dugesii Bocourt, 1874		LC	NL	0	0	0	0	1	0	0	0	0	0	0	0	1	1	1	1	0	0	1	0	0	0	0	0	0	0	1
Sceloporus edwardtaylori Smith, 1936		LC	NL	0	0	0	0	0	0	0	0	0	0	1	0	0	0	0	0	0	0	0	0	0	0	0	0	0	0	0
Sceloporus exsul Dixon, Ketchersid & Lieb, 1972		CR	A	0	0	0	0	0	0	0	0	0	0	0	0	0	0	0	E	0	0	0	0	0	0	0	0	0	0	0
Sceloporus formosus Wiegmann, 1834		LC	NL	0	0	0	0	0	0	1	0	0	0	1	0	0	0	0	0	0	0	0	0	0	0	0	0	0	0	0
Sceloporus gadoviae Boulenger, 1905		LC	NL	0	0	0	0	0	0	1	0	0	0	1	0	0	0	1	0	1	1	1	0	0	0	0	0	0	0	0
Sceloporus gadsdeni Castañeda-Gaytán & Díaz-Cárdenas, 2017		NE	NL	0	0	0	0	0	0	0	0	0	0	0	0	0	0	0	0	0	0	0	0	0	E	0	0	0	0	0
Sceloporus goldmani Smith, 1937		EN	NL	0	0	0	0	1	1	0	0	0	0	0	0	1	0	0	0	0	0	0	0	0	1	1	0	0	0	0
Sceloporus grammicus Wiegmann, 1828		LC	Pr	0	0	0	1	1	1	1	0	0	0	1	0	1	1	1	1	1	1	1	0	0	1	1	1	1	1	0
Sceloporus grandaevus Dickerson, 1919		LC	A	E	0	0	0	0	0	0	0	0	0	0	0	0	0	0	0	0	0	0	0	0	0	0	0	0	0	0
Sceloporus halli Dasmann & Smith, 1974		DD	NL	0	0	0	0	0	0	0	0	0	0	E	0	0	0	0	0	0	0	0	0	0	0	0	0	0	0	0
Sceloporus heterolepis Boulenger, 1895		LC	NL	0	0	0	0	0	0	0	0	0	0	0	0	1	1	1	0	0	0	0	0	0	0	0	0	1	0	0
Sceloporus horridus Wiegmann, 1834		LC	NL	0	0	0	0	0	1	1	0	0	0	1	0	1	1	1	0	1	1	1	0	0	0	0	0	0	0	1
Sceloporus hunsakeri Hall & Smith, 1979		LC	Pr	E	0	0	0	0	0	0	0	0	0	0	0	0	0	0	0	0	0	0	0	0	0	0	0	0	0	0
Sceloporus insignis Webb, 1967		LC	Pr	0	0	0	0	0	0	0	0	0	0	0	0	1	0	1	0	0	0	0	0	0	0	0	0	0	0	1
Sceloporus internasalis Smith & Bumzahem, 1955		LC	NL	0	0	0	0	0	0	0	0	0	0	1	1	0	0	0	0	0	0	0	0	0	0	0	0	0	0	0
Sceloporus jalapae Gúnther, 1890		LC	NL	0	0	0	0	0	0	1	0	0	0	1	0	0	0	0	0	0	0	0	0	0	0	0	0	0	0	0
Sceloporus jarrovii Cope, 1875		LC	NL	0	0	1	0	0	1	0	0	0	0	0	0	1	1	0	0	0	0	0	1	1	0	0	0	1	0	0
Sceloporus lemosespinali Lara-Góngora, 2004		DD	NL	0	0	1	0	0	0	0	0	0	0	0	0	0	0	0	0	0	0	0	0	1	0	0	0	1	0	0
Sceloporus licki Van Denburgh, 1895		LC	Pr	E	0	0	0	0	0	0	0	0	0	0	0	0	0	0	0	0	0	0	0	0	0	0	0	0	0	0
Sceloporus lineatulus Dickerson, 1919		LC	A	E	0	0	0	0	0	0	0	0	0	0	0	0	0	0	0	0	0	0	0	0	0	0	0	0	0	0
Sceloporus lundelli Smith, 1939		LC	NL	0	0	0	0	0	0	0	1	1	1	0	0	0	0	0	0	0	0	0	0	0	0	0	0	0	0	0
Sceloporus macdougalli Smith & Bumzahem, 1953		LC	Pr	0	0	0	0	0	0	0	0	0	0	1	0	0	0	0	0	0	0	0	0	0	0	0	0	0	0	0
Sceloporus maculosus Smith, 1934		VU	Pr	0	0	0	0	0	0	0	0	0	0	0	0	0	0	0	0	0	0	0	0	0	1	0	0	1	0	0
Sceloporus magister Hallowell, 1854		LC	NL	0	1	1	0	0	0	0	0	0	0	0	0	0	0	0	0	0	0	0	1	0	0	0	0	0	0	0
Sceloporus megalepidurus Smith, 1934		VU	Pr	0	0	0	1	0	0	1	0	0	0	1	0	0	0	0	0	0	0	1	0	0	0	0	0	0	0	0
Sceloporus melanorhinus Bocourt, 1876		LC	NL	0	0	0	0	0	0	1	0	0	0	1	1	1	1	1	0	1	1	1	0	0	0	0	0	1	0	1
Sceloporus merriami Stejneger, 1904		LC	NL	0	0	0	0	0	0	0	0	0	0	0	0	0	0	0	0	0	0	0	0	1	1	1	0	1	0	0
Sceloporus minor Cope, 1885		LC	NL	0	0	0	1	1	1	0	0	0	0	0	0	1	0	0	1	0	0	0	0	0	1	1	1	0	0	0
Sceloporus mucronatus Cope, 1885		LC	NL	0	0	0	1	0	0	1	0	0	0	0	0	0	0	0	0	0	1	1	0	0	0	0	0	0	1	0
Sceloporus nelsoni Cochran, 1923		LC	NL	0	0	1	0	0	0	0	0	0	0	0	0	1	1	0	0	0	0	0	1	1	0	0	0	1	0	1
Sceloporus oberon Smith & Brown, 1941		VU	NL	0	0	0	0	0	0	0	0	0	0	0	0	0	0	0	0	0	0	0	0	0	1	1	0	0	0	0
Sceloporus occidentalis Baird & Girard (1852)		LC	NL	0	1	0	0	0	0	0	0	0	0	0	0	0	0	0	0	0	0	0	0	0	0	0	0	0	0	0
Sceloporus ochoterenae Smith, 1934		LC	NL	0	0	0	0	0	0	1	0	0	0	1	0	0	0	0	0	1	1	1	0	0	0	0	0	0	0	0
Sceloporus olivaceus Smith, 1934		LC	NL	0	0	0	0	1	0	0	0	0	0	0	0	0	0	0	0	0	0	0	0	0	1	1	1	0	0	0
Sceloporus omiltemanus Günther, 1890		NE	NL	0	0	0	0	0	0	0	0	0	0	1	0	0	0	0	0	1	0	0	0	0	0	0	0	0	0	0
Sceloporus orcutti Stejneger, 1893		LC	NL	1	1	0	0	0	0	0	0	0	0	0	0	0	0	0	0	0	0	0	0	0	0	0	0	0	0	0
Sceloporus ornatus Baird, 1859		NT	A	0	0	0	0	0	0	0	0	0	0	0	0	0	0	0	0	0	0	0	0	0	1	1	0	0	0	0
Sceloporus palaciosi Lara-Góngora, 1983		LC	NL	0	0	0	0	0	0	1	0	0	0	0	0	0	0	0	0	1	1	1	0	0	0	0	0	0	1	0
Sceloporus parvus Smith, 1934		LC	NL	0	0	0	1	1	0	0	0	0	0	0	0	0	0	0	1	0	0	0	0	0	1	1	1	0	0	0
Sceloporus poinsettii Baird & Girard, 1852		LC	NL	0	0	1	0	1	0	0	0	0	0	0	0	1	1	0	0	0	0	0	1	1	1	1	0	1	0	0
Sceloporus prezygous Smith, 1942		LC	A	0	0	0	0	0	0	0	0	0	0	0	1	0	0	0	0	0	0	0	0	0	0	0	0	0	0	0
Sceloporus pyrocephalus Cope, 1864		LC	NL	0	0	0	0	0	0	0	0	0	0	0	0	1	0	1	0	1	0	1	0	0	0	0	0	0	0	1
Sceloporus salvini Gúnther, 1890		DD	A	0	0	0	0	0	0	0	0	0	0	1	0	0	0	0	0	0	0	0	0	0	0	0	0	0	0	0
Sceloporus samcolemani Smith & Hall, 1974		LC	NL	0	0	0	0	0	0	0	0	0	0	0	0	0	0	0	0	0	0	0	0	0	1	1	0	0	0	0
Sceloporus scalaris Wiegmann, 1828		LC	NL	0	0	0	1	1	1	1	0	0	0	0	0	1	1	1	1	0	1	1	0	0	0	0	1	1	1	0
Sceloporus scitulus Smith, 1942		NE	NL	0	0	0	0	0	0	0	0	0	0	0	0	0	0	0	0	E	0	0	0	0	0	0	0	0	0	0
Sceloporus serrifer Cope, 1866		LC	NL	0	0	0	1	1	0	0	1	1	1	0	1	0	0	0	1	0	0	0	0	0	0	0	0	0	0	0
Sceloporus shannonorum Langebartel, 1959		NE	NL	0	0	0	0	0	0	0	0	0	0	0	0	1	0	0	0	0	0	0	1	0	0	0	0	1	0	0
Sceloporus siniferus Cope, 1870		LC	NL	0	0	0	0	0	0	0	0	0	0	1	1	0	0	1	0	1	1	0	0	0	0	0	0	0	0	1
Sceloporus slevini Smith, 1937		LC	NL	0	0	1	0	0	0	0	0	0	0	0	0	0	0	0	0	0	0	0	0	1	0	0	0	1	0	0
Sceloporus smaragdinus Bocourt, 1873		LC	NL	0	0	0	0	0	0	0	0	0	0	0	1	0	0	0	0	0	0	0	0	0	0	0	0	0	0	0
Sceloporus smithi Hartweg & Oliver, 1937		LC	NL	0	0	0	0	0	0	0	0	0	0	1	1	0	0	0	0	0	0	0	0	0	0	0	0	0	0	0
Sceloporus spinosus Weigmann, 1828		LC	NL	0	0	0	1	1	1	1	0	0	0	1	0	1	0	1	1	1	1	1	1	0	1	1	1	1	1	0
Sceloporus squamosus Bocourt, 1874		LC	NL	0	0	0	0	0	0	0	0	0	0	1	1	0	0	0	0	0	0	0	0	0	0	0	0	0	0	0
Sceloporus stejnegeri Smith, 1942		LC	Pr	0	0	0	0	0	0	0	0	0	0	0	0	0	0	0	0	E	0	0	0	0	0	0	0	0	0	0
Sceloporus subpictus Lynch & Smith, 1965		DD	A	0	0	0	0	0	0	0	0	0	0	E	0	0	0	0	0	0	0	0	0	0	0	0	0	0	0	0
Sceloporus sugillatus Smith, 1942		LC	NL	0	0	0	0	0	0	0	0	0	0	0	0	0	0	0	0	0	1	1	0	0	0	0	0	0	1	0
Sceloporus taeniocnemis Cope, 1885		LC	NL	0	0	0	0	0	0	0	0	0	0	0	1	0	0	0	0	0	0	0	0	0	0	0	0	0	0	0
Sceloporus tanneri Smith & Larsen, 1975		DD	A	0	0	0	0	0	0	0	0	0	0	E	0	0	0	0	0	0	0	0	0	0	0	0	0	0	0	0
Sceloporus teapensis Günther, 1890		LC	NL	0	0	0	0	0	0	0	1	0	0	1	1	0	0	0	0	0	0	0	0	0	0	0	0	0	0	0
Sceloporus torquatus Wiegmann, 1828		LC	NL	0	0	0	1	1	1	1	0	0	0	0	0	1	1	1	1	1	1	1	0	0	0	1	1	1	1	1
Sceloporus unicanthalis Smith, 1937		NE	NL	0	0	0	0	0	0	0	0	0	0	0	0	1	1	0	0	0	0	0	0	0	0	0	0	0	0	1
Sceloporus utiformis Cope, 1864		LC	NL	0	0	0	0	0	0	0	0	0	0	0	0	1	1	1	0	1	1	0	1	0	0	0	0	0	0	1
Sceloporus vandenburgianus Cope, 1896		LC	NL	0	E	0	0	0	0	0	0	0	0	0	0	0	0	0	0	0	0	0	0	0	0	0	0	0	0	0
Sceloporus variabilis Wiegmann, 1834		LC	NL	0	0	0	1	1	0	1	0	0	0	1	1	0	0	0	1	0	0	0	0	0	1	1	1	0	0	0
Sceloporus virgatus Smith, 1938		LC	NL	0	0	1	0	0	0	0	0	0	0	0	0	0	0	0	0	0	0	0	1	1	0	0	0	0	0	0
Sceloporus zosteromus Cope, 1863		LC	Pr	1	1	0	0	0	0	0	0	0	0	0	0	0	0	0	0	0	0	0	0	0	0	0	0	0	0	0
Uma exsul Schmidt & Bogert, 1947		EN	P	0	0	0	0	0	0	0	0	0	0	0	0	0	0	0	0	0	0	0	0	0	E	0	0	0	0	0
Uma notata Baird, 1858		NT	P	0	1	0	0	0	0	0	0	0	0	0	0	0	0	0	0	0	0	0	0	0	0	0	0	0	0	0
Uma paraphygas Williams, Chrapliwy & Smith, 1959		NT	P	0	0	0	0	0	0	0	0	0	0	0	0	0	0	0	0	0	0	0	0	1	1	0	0	1	0	0
Uma rufopunctata Cope, 1895		NT	NL	0	0	1	0	0	0	0	0	0	0	0	0	0	0	0	0	0	0	0	0	0	0	0	0	0	0	0
Urosaurus auriculatus (Cope, 1871)		EN	NL	0	0	0	0	0	0	0	0	0	0	0	0	0	0	0	0	0	0	0	0	0	0	0	0	0	0	E
Urosaurus bicarinatus (Duméril, 1856)		LC	NL	0	0	1	0	0	1	1	0	0	0	1	1	1	1	1	0	1	1	1	1	1	0	0	0	1	0	1
Urosaurus clarionensis (Townsend, 1890)		VU	NL	0	0	0	0	0	0	0	0	0	0	0	0	0	0	0	0	0	0	0	0	0	0	0	0	0	0	E
Urosaurus gadovi Schmidt, 1921		LC	NL	0	0	0	0	0	0	0	0	0	0	0	0	1	0	1	0	1	0	0	0	0	0	0	0	0	0	0
Urosaurus graciosus Hallowell, 1854		LC	NL	0	1	1	0	0	0	0	0	0	0	0	0	0	0	0	0	0	0	0	0	0	0	0	0	0	0	0
Urosaurus lahtelai Rau & Loomis, 1977		LC	A	0	E	0	0	0	0	0	0	0	0	0	0	0	0	0	0	0	0	0	0	0	0	0	0	0	0	0
Urosaurus nigricaudus (Cope, 1864)		LC	A	1	1	0	0	0	0	0	0	0	0	0	0	0	0	0	0	0	0	0	0	0	0	0	0	0	0	0
Urosaurus ornatus (Baird & Girard, 1852)		LC	NL	0	1	1	0	0	0	0	0	0	0	0	0	0	1	0	0	0	0	0	1	1	1	1	1	1	0	0
Uta antiqua Ballinger & Tinkle, 1968		NE	NL	0	E	0	0	0	0	0	0	0	0	0	0	0	0	0	0	0	0	0	0	0	0	0	0	0	0	0
Uta encantadae Grismer, 1994		VU	NL	0	E	0	0	0	0	0	0	0	0	0	0	0	0	0	0	0	0	0	0	0	0	0	0	0	0	0
Uta lowei Grismer, 1994		VU	NL	0	E	0	0	0	0	0	0	0	0	0	0	0	0	0	0	0	0	0	0	0	0	0	0	0	0	0
Uta nolascensis Van Denburgh & Slevin, 1921		LC	A	0	0	E	0	0	0	0	0	0	0	0	0	0	0	0	0	0	0	0	0	0	0	0	0	0	0	0
Uta palmeri Stejneger, 1890		VU	A	0	0	E	0	0	0	0	0	0	0	0	0	0	0	0	0	0	0	0	0	0	0	0	0	0	0	0
Uta squamata Dickerson, 1919		LC	A	E	0	0	0	0	0	0	0	0	0	0	0	0	0	0	0	0	0	0	0	0	0	0	0	0	0	0
Uta stansburiana Baird & Girard, 1852		LC	A	1	1	1	0	0	0	0	0	0	0	0	0	0	0	0	0	0	0	0	0	1	1	1	0	1	0	0
Uta tumidarostra Grismer, 1994		VU	NL	0	E	0	0	0	0	0	0	0	0	0	0	0	0	0	0	0	0	0	0	0	0	0	0	0	0	0
Phyllodactylidae
Phyllodactylus benedettii Ramírez-Reyes & Flores-Villela, 2018		NE	NL	0	0	0	0	0	0	0	0	0	0	0	0	E	0	0	0	0	0	0	0	0	0	0	0	0	0	0
Phyllodactylus bordai Taylor, 1942		LC	Pr	0	0	0	0	0	0	1	0	0	0	1	0	0	0	0	0	1	1	0	0	0	0	0	0	0	0	0
Phyllodactylus bugastrolepis Dixon, 1966		LC	A	E	0	0	0	0	0	0	0	0	0	0	0	0	0	0	0	0	0	0	0	0	0	0	0	0	0	0
Phyllodactylus davisi Dixon, 1964		LC	A	0	0	0	0	0	0	0	0	0	0	0	0	0	0	1	0	0	0	0	0	0	0	0	0	0	0	1
Phyllodactylus delcampoi Mosauer, 1936		LC	A	0	0	0	0	0	0	0	0	0	0	0	0	0	0	0	0	E	0	0	0	0	0	0	0	0	0	0
Phyllodactylus duellmani Dixon, 1960		LC	Pr	0	0	0	0	0	0	0	0	0	0	0	0	0	0	1	0	0	0	0	0	0	0	0	0	0	0	0
Phyllodactylus homolepidurus Smith, 1935		LC	Pr	0	0	1	0	0	0	0	0	0	0	0	0	0	0	1	0	0	0	0	1	0	0	0	0	0	0	0
Phyllodactylus kropotkini Ramírez-Reyes & Flores-Villela, 2017		NE	NL	0	0	0	0	0	0	0	0	0	0	0	0	0	0	0	0	E	0	0	0	0	0	0	0	0	0	0
Phyllodactylus lanei Smith, 1935		LC	NL	0	0	0	0	0	0	0	0	0	0	0	0	1	1	1	0	1	1	1	1	0	0	0	0	0	0	1
Phyllodactylus muralis Taylor, 1940		LC	Pr	0	0	0	0	0	0	0	0	0	0	1	0	0	0	0	0	0	0	0	0	0	0	0	0	0	0	0
Phyllodactylus nocticolus Dixon, 1964		LC	Pr	1	1	1	0	0	0	0	0	0	0	0	0	0	0	0	0	0	0	0	0	0	0	0	0	0	0	0
Phyllodactylus nolascoensis Dixon, 1964		NE	NL	0	0	E	0	0	0	0	0	0	0	0	0	0	0	0	0	0	0	0	0	0	0	0	0	0	0	0
Phyllodactylus papenfussi Murphy, Blair & Méndez de la Cruz, 2009		NE	NL	0	0	0	0	0	0	0	0	0	0	0	0	0	0	0	0	E	0	0	0	0	0	0	0	0	0	0
Phyllodactylus partidus Dixon, 1966		LC	Pr	0	E	0	0	0	0	0	0	0	0	0	0	0	0	0	0	0	0	0	0	0	0	0	0	0	0	0
Phyllodactylus paucituberculatus Dixon, 1960		DD	A	0	0	0	0	0	0	0	0	0	0	0	0	0	0	1	0	0	0	0	0	0	0	0	0	0	0	0
Phyllodactylus tuberculosus Wiegmann, 1835		LC	NL	0	0	1	0	0	0	0	0	0	1	1	1	1	1	0	0	1	1	0	1	1	0	0	0	1	0	1
Phyllodactylus unctus (Cope, 1863)		NT	Pr	E	0	0	0	0	0	0	0	0	0	0	0	0	0	0	0	0	0	0	0	0	0	0	0	0	0	0
Thecadactylus rapicauda (Houttuyn, 1782)		LC	Pr	0	0	0	0	0	0	0	1	1	1	0	1	0	0	0	0	0	0	0	0	0	0	0	0	0	0	0
Scincidae
Marisora brachypoda (Taylor, 1956)		LC	NL	0	0	0	0	0	0	0	1	1	1	1	1	1	1	1	0	1	1	1	1	0	0	0	0	0	0	1
Mesoscincus altamirani (Dugès, 1891)		DD	Pr	0	0	0	0	0	0	0	0	0	0	0	0	0	0	1	0	1	0	0	0	0	0	0	0	0	0	0
Mesoscincus schwartzei (Fischer, 1884)		LC	NL	0	0	0	0	0	0	0	1	1	1	0	1	0	0	0	0	0	0	0	0	0	0	0	0	0	0	0
Plestiodon bilineatus (Tanner, 1958)		NE	NL	0	0	0	0	0	0	0	0	0	0	0	0	1	0	0	0	0	0	0	0	1	0	0	0	1	0	0
Plestiodon brevirostris (Günther, 1860)		LC	NL	0	0	0	0	0	0	1	0	0	0	1	0	0	1	0	0	1	1	1	0	0	0	0	0	0	1	0
Plestiodon callicephalus (Bocourt, 1879)		LC	NL	0	0	1	0	0	0	0	0	0	0	0	0	1	1	0	0	0	0	0	1	1	0	0	0	1	0	0
Plestiodon colimensis (Taylor, 1935)		DD	Pr	0	0	0	0	0	0	0	0	0	0	0	0	0	0	1	0	0	0	0	1	0	0	0	0	0	0	1
Plestiodon copei (Taylor, 1933)		LC	Pr	0	0	0	0	0	0	1	0	0	0	0	0	0	0	1	0	0	1	1	0	0	0	0	0	0	1	0
Plestiodon dicei (Ruthven & Gaige, 1933)		NE	NL	0	0	0	0	1	0	0	0	0	0	0	0	0	0	0	0	0	0	0	0	0	1	1	1	0	0	0
Plestiodon dugesii (Thominot, 1883)		VU	Pr	0	0	0	0	0	0	0	0	0	0	0	0	1	0	1	0	0	0	1	0	0	0	0	0	0	0	0
Plestiodon gilberti (Van Denburgh, 1896)		LC	Pr	0	1	0	0	0	0	0	0	0	0	0	0	0	0	0	0	0	0	0	0	0	0	0	0	0	0	0
Plestiodon indubitus (Taylor, 1933)		NE	NL	0	0	0	0	0	0	0	0	0	0	0	0	1	0	1	0	1	1	1	0	0	0	0	0	0	0	1
Plestiodon lagunensis (Van Denburgh, 1895)		LC	Pr	E	0	0	0	0	0	0	0	0	0	0	0	0	0	0	0	0	0	0	0	0	0	0	0	0	0	0
Plestiodon lotus Pavón-Vázquez, Nieto Montes de Oca, Mendoza-Hernández, Centenero-Alcalá, Santa Cruz-Padilla, & Jiménez-Arcos., 2017		NE	NL	0	0	0	0	0	0	1	0	0	0	1	0	0	0	0	0	1	1	0	0	0	0	0	0	0	0	0
Plestiodon lynxe (Wiegmann, 1834)		LC	Pr	0	0	0	1	1	1	1	0	0	0	0	0	1	1	0	1	0	0	1	0	0	0	1	1	1	0	0
Plestiodon multilineatus (Tanner, 1957)		DD	Pr	0	0	0	0	0	0	0	0	0	0	0	0	0	0	0	0	0	0	0	0	E	0	0	0	0	0	0
Plestiodon multivirgatus (Hallowell, 1856)		LC	Pr	0	0	0	0	0	0	0	0	0	0	0	0	0	0	0	0	0	0	0	0	1	0	0	0	0	0	0
Plestiodon nietoi Feria-Ortiz & García-Vázquez, 2012		NE	NL	0	0	0	0	0	0	0	0	0	0	0	0	0	0	0	0	E	0	0	0	0	0	0	0	0	0	0
Plestiodon ochoterenae (Taylor, 1933)		LC	Pr	0	0	0	0	0	0	0	0	0	0	1	0	0	0	0	0	1	0	0	0	0	0	0	0	0	0	0
Plestiodon obsoletus (Baird & Girard, 1852)		LC	NL	0	0	1	0	1	0	0	0	0	0	0	0	0	0	0	0	0	0	0	0	1	1	1	1	1	0	0
Plestiodon parviauriculatus (Taylor, 1933)		DD	Pr	0	0	1	0	0	0	0	0	0	0	0	0	0	0	0	0	0	0	0	1	1	0	0	0	0	0	0
Plestiodon parvulus (Taylor, 1933)		DD	NL	0	0	0	0	0	0	0	0	0	0	0	0	1	1	1	0	0	0	0	1	0	0	0	0	0	0	1
Plestiodon skiltonianus Baird & Girard, 1852		LC	NL	0	1	0	0	0	0	0	0	0	0	0	0	0	0	0	0	0	0	0	0	0	0	0	0	0	0	0
Plestiodon sumichrasti (Cope, 1867)		LC	NL	0	0	0	0	0	0	0	1	1	1	1	1	0	0	0	0	0	0	0	0	0	0	0	0	0	0	0
Plestiodon tetragrammus (Baird, 1859)		LC	NL	0	0	0	1	1	0	0	0	0	0	0	0	0	0	0	1	0	0	0	0	1	1	1	1	0	0	0
Scincella assata (Cope, 1864)		LC	NL	0	0	0	0	0	0	0	0	0	0	1	1	1	0	1	0	1	0	0	0	0	0	0	0	0	0	1
Scincella caudaequinae (Smith, 1951)		NE	NL	0	0	0	0	1	0	0	0	0	0	0	0	0	0	0	0	0	0	0	0	0	0	1	1	0	0	0
Scincella cherriei (Cope, 1893)		LC	NL	0	0	0	0	0	0	1	1	1	1	1	1	0	0	0	0	0	0	0	0	0	0	0	0	0	0	0
Scincella forbesorum (Taylor, 1937)		NE	NL	0	0	0	E	0	0	0	0	0	0	0	0	0	0	0	0	0	0	0	0	0	0	0	0	0	0	0
Scincella gemmingeri (Cope, 1864)		LC	Pr	0	0	0	1	0	0	1	0	0	0	1	1	0	0	0	1	0	0	0	0	0	0	0	0	0	0	0
Scincella kikaapoa (García-Vázquez, Canseco-Márquez, & Nieto Montes de Oca, 2010)		NE	NL	0	0	0	0	0	0	0	0	0	0	0	0	0	0	0	0	0	0	0	0	0	E	0	0	0	0	0
Scincella lateralis (Say, 1823)		LC	Pr	0	0	0	0	0	0	0	0	0	0	0	0	0	0	0	1	0	0	0	0	0	1	1	0	1	0	0
Scincella silvicola (Taylor, 1937)		LC	A	0	0	0	1	0	0	1	0	0	0	1	0	0	0	0	1	0	0	0	0	0	1	0	1	0	0	0
Sphaerodactylidae
Aristelliger georgeensis (Bocourt, 1873)		LC	Pr	0	0	0	0	0	0	0	0	0	1	0	0	0	0	0	0	0	0	0	0	0	0	0	0	0	0	0
Gonatodes albogularis (Duméril & Bibron, 1836)		LC	Pr	0	0	0	0	0	0	0	0	0	0	0	1	0	0	0	0	0	0	0	0	0	0	0	0	0	0	0
Sphaerodactylus argus Gosse, 1850		NA	NA	0	0	0	0	0	0	0	0	IN	0	0	0	0	0	0	0	0	0	0	0	0	0	0	0	0	0	0
Sphaerodactylus continentalis Werner, 1896		NE	NL	0	0	0	0	0	0	0	0	0	1	1	1	0	0	0	0	0	0	0	0	0	0	0	0	0	0	0
Sphaerodactylus glaucus Cope, 1866		LC	Pr	0	0	0	0	0	0	1	1	1	1	1	1	0	0	0	0	0	0	0	0	0	0	0	0	0	0	0
Teiidae
Aspidoscelis angusticeps (Cope, 1878)		LC	NL	0	0	0	0	0	0	0	1	1	1	0	0	0	0	0	0	0	0	0	0	0	0	0	0	0	0	0
Aspidoscelis bacatus (Van Denburgh & Slevin, 1921)		LC	Pr	0	0	E	0	0	0	0	0	0	0	0	0	0	0	0	0	0	0	0	0	0	0	0	0	0	0	0
Aspidoscelis burti (Taylor, 1938)		LC	NL	0	0	1	0	0	0	0	0	0	0	0	0	0	0	0	0	0	0	0	0	0	0	0	0	0	0	0
Aspidoscelis calidipes (Duellman, 1955)		LC	Pr	0	0	0	0	0	0	0	0	0	0	0	0	0	0	1	0	1	0	0	0	0	0	0	0	0	0	0
Aspidosceles canus (Van Denburgh & Slevin 1921)		LC	A	0	E	0	0	0	0	0	0	0	0	0	0	0	0	0	0	0	0	0	0	0	0	0	0	0	0	0
Aspidoscelis carmenensis (Maslin & Secoy, 1986)		LC	NL	E	0	0	0	0	0	0	0	0	0	0	0	0	0	0	0	0	0	0	0	0	0	0	0	0	0	0
Aspidoscelis catalinensis (Smith & Taylor, 1950)		VU	Pr	E	0	0	0	0	0	0	0	0	0	0	0	0	0	0	0	0	0	0	0	0	0	0	0	0	0	0
Aspidoscelis celeripes (Maslin & Secoy, 1986)		LC	Pr	E	0	0	0	0	0	0	0	0	0	0	0	0	0	0	0	0	0	0	0	0	0	0	0	0	0	0
Aspidoscelis ceralbensis (Van Denburgh & Slevin, 1921)		LC	Pr	E	0	0	0	0	0	0	0	0	0	0	0	0	0	0	0	0	0	0	0	0	0	0	0	0	0	0
Aspidoscelis communis (Cope, 1878)		LC	Pr	0	0	0	0	0	0	0	0	0	0	0	0	1	1	1	0	1	1	1	1	0	0	0	0	0	0	1
Aspidoscelis costatus (Cope, 1878)		LC	Pr	0	0	1	0	0	0	1	0	0	0	1	0	1	1	1	0	1	1	1	1	1	0	0	0	1	0	1
Aspidoscelis cozumela (Gadow, 1906)		LC	NL	0	0	0	0	0	0	0	1	0	1	0	0	0	0	0	0	0	0	0	0	0	0	0	0	0	0	0
Aspidoscelis danheimae (Burt, 1929)		LC	A	E	0	0	0	0	0	0	0	0	0	0	0	0	0	0	0	0	0	0	0	0	0	0	0	0	0	0
Aspidoscelis deppii (Wiegmann, 1834)		LC	NL	0	0	0	0	0	0	1	1	0	0	1	1	1	0	1	0	1	1	1	0	0	0	0	0	0	0	1
Aspidoscelis espiritensis (Van Denburgh & Slevin, 1921)		LC	A	E	0	0	0	0	0	0	0	0	0	0	0	0	0	0	0	0	0	0	0	0	0	0	0	0	0	0
Aspidoscelis estebanensis (Dickerson, 1919)		NE	Pr	0	0	E	0	0	0	0	0	0	0	0	0	0	0	0	0	0	0	0	0	0	0	0	0	0	0	0
Aspidoscelis exsanguis (Lowe, 1956)		LC	NL	0	0	1	0	0	0	0	0	0	0	0	0	0	0	0	0	0	0	0	0	1	0	0	0	0	0	0
Aspidoscelis franciscensis (Van Denburgh & Slevin, 1921)		LC	NL	E	0	0	0	0	0	0	0	0	0	0	0	0	0	0	0	0	0	0	0	0	0	0	0	0	0	0
Aspidoscelis gularis (Baird & Girard, 1852)		LC	NL	0	0	0	1	1	1	0	0	0	0	0	0	1	0	1	1	0	0	1	0	1	1	1	1	1	1	0
Aspidoscelis guttatus (Wiegmann, 1834)		LC	NL	0	0	0	0	0	0	0	0	0	0	1	1	0	0	0	0	1	1	0	0	0	0	0	0	0	0	0
Aspidoscelis hyperythra (Cope, 1864)		LC	A	0	1	0	0	0	0	0	0	0	0	0	0	0	0	0	0	0	0	0	0	0	0	0	0	0	0	0
Aspidoscelis inornatus (Baird, 1859)		LC	NL	0	0	0	0	1	0	0	0	0	0	0	0	0	0	0	0	0	0	0	0	1	1	1	1	1	0	0
Aspidoscelis labialis (Stejneger, 1890)		VU	Pr	1	1	0	0	0	0	0	0	0	0	0	0	0	0	0	0	0	0	0	0	0	0	0	0	0	0	0
Aspidoscelis laredoensis (McKinney, Kay & Anderson, 1973)		LC	NL	0	0	0	0	0	0	0	0	0	0	0	0	0	0	0	0	0	0	0	0	0	0	0	1	0	0	0
Aspidoscelis lineattissimus (Cope, 1878)		LC	Pr	0	0	0	0	0	0	0	0	0	0	0	0	1	1	1	0	1	1	0	0	0	0	0	0	0	0	1
Aspidoscelis marmoratus (Baird & Girard, 1852)		NE	NL	0	0	0	0	0	0	0	0	0	0	0	0	0	0	0	0	0	0	0	0	1	1	1	0	1	0	0
Aspidoscelis martyris (Stejneger, 1892)		VU	Pr	0	0	E	0	0	0	0	0	0	0	0	0	0	0	0	0	0	0	0	0	0	0	0	0	0	0	0
Aspidoscelis maslini (Fritts, 1969)		LC	NL	0	0	0	0	0	0	0	1	0	1	0	0	0	0	0	0	0	0	0	0	0	0	0	0	0	0	0
Aspidoscelis mexicanus (Peters, 1869)		LC	Pr	0	0	0	0	0	0	0	0	0	0	1	0	0	0	0	0	0	0	0	0	0	0	0	0	0	0	0
Aspidoscelis motaguae (Sackett, 1941)		LC	NL	0	0	0	0	0	0	0	0	0	0	1	1	0	0	0	0	0	0	0	0	0	0	0	0	0	0	0
Aspidoscelis neomexicanus (Lowe & Zweifel, 1952)		LC	Pr	0	0	0	0	0	0	0	0	0	0	0	0	0	0	0	0	0	0	0	0	1	0	0	0	0	0	0
Aspidoscelis opatae (Wright, 1967)		DD	NL	0	0	E	0	0	0	0	0	0	0	0	0	0	0	0	0	0	0	0	0	0	0	0	0	0	0	0
Aspidoscelis parvisocius (Zweifel, 1960)		LC	Pr	0	0	0	0	0	0	1	0	0	0	1	0	0	0	0	0	0	0	0	0	0	0	0	0	0	0	0
Aspidoscelis pictus (Van Denburgh & Slevin, 1921)		LC	A	E	0	0	0	0	0	0	0	0	0	0	0	0	0	0	0	0	0	0	0	0	0	0	0	0	0	0
Aspidoscelis rodecki (Mccoy & Maslin, 1962)		NT	P	0	0	0	0	0	0	0	0	0	E	0	0	0	0	0	0	0	0	0	0	0	0	0	0	0	0	0
Aspidoscelis sackii (Wiegmann, 1834)		LC	NL	0	0	0	0	0	0	1	0	0	0	1	0	0	0	1	0	1	1	1	0	0	0	0	0	0	0	0
Aspidoscelis sexlineatus (Linnaeus, 1766)		LC	NL	0	0	0	0	0	0	0	0	0	0	0	0	0	0	0	0	0	0	0	0	0	0	0	1	0	0	0
Aspidoscelis sonorae (Lowe & Wright, 1964)		LC	NL	0	0	1	0	0	0	0	0	0	0	0	0	0	0	0	0	0	0	0	0	1	0	0	0	0	0	0
Aspidoscelis stictogrammus (Burger, 1950)		LC	NL	0	0	1	0	0	0	0	0	0	0	0	0	0	0	0	0	0	0	0	1	0	0	0	0	0	0	0
Aspidoscelis tesselatus (Say, 1823)		LC	NL	0	0	0	0	0	0	0	0	0	0	0	0	0	0	0	0	0	0	0	0	1	1	0	0	0	0	0
Aspidoscelis tigris (Baird & Girard, 1852)		LC	NL	1	1	1	0	0	0	0	0	0	0	0	0	0	0	0	0	0	0	0	1	0	0	0	0	0	0	0
Aspidoscelis uniparens (Wright & Lowe, 1965)		LC	NL	0	0	1	0	0	0	0	0	0	0	0	0	0	0	0	0	0	0	0	0	1	0	0	0	0	0	0
Aspidoscelis xanthonotus (Duellman & Lowe, 1953)		NE	NL	0	0	1	0	0	0	0	0	0	0	0	0	0	0	0	0	0	0	0	0	0	0	0	0	0	0	0
Holcosus amphigrammus (Smith & Laufe, 1945)		NE	NL	0	0	0	1	1	0	1	0	0	0	0	0	0	0	0	1	0	0	0	0	0	0	1	1	0	0	0
Holcosus chaitzami (Stuart, 1942)		DD	NL	0	0	0	0	0	0	0	0	0	0	0	1	0	0	0	0	0	0	0	0	0	0	0	0	0	0	0
Holcosus festivus (Lichtenstein & Martens, 1856)		LC	NL	0	0	0	0	0	0	0	0	0	0	0	1	0	0	0	0	0	0	0	0	0	0	0	0	0	0	0
Holcosus gaigeae (Smith & Laufe, 1946)		NE	NL	0	0	0	0	0	0	0	1	0	1	0	0	0	0	0	0	0	0	0	0	0	0	0	0	0	0	0
Holcosus hartwegi (Smith, 1940)		NE	NL	0	0	0	0	0	0	0	1	1	1	0	1	0	0	0	0	0	0	0	0	0	0	0	0	0	0	0
Holcosus parvus (Barbour & Noble, 1915)		NE	NL	0	0	0	0	0	0	0	0	0	0	0	1	0	0	0	0	0	0	0	0	0	0	0	0	0	0	0
Holcosus sinister (Wiegmann, 1834)		NE	NL	0	0	0	0	0	0	1	0	0	0	0	0	1	1	1	0	0	1	0	0	0	0	0	0	0	0	1
Holcosus stuarti (Smith, 1940)		NE	NL	0	0	0	0	0	0	0	1	0	0	0	1	0	0	0	0	0	0	0	0	0	0	0	0	0	0	0
Holcosus thomasi (Smith & Laufe, 1946)		NE	NL	0	0	0	0	0	0	0	0	0	0	0	1	0	0	0	0	0	0	0	0	0	0	0	0	0	0	0
Holcosus undulatus (Wiegmann, 1834)		LC	NL	0	0	0	0	0	0	0	0	0	0	1	0	0	0	0	0	1	0	0	0	0	0	0	0	0	0	0
Xantusidae
Lepidophyma chicoasensis Álvarez del Toro & Valentin, 1988		DD	A	0	0	0	0	0	0	0	0	0	0	0	E	0	0	0	0	0	0	0	0	0	0	0	0	0	0	0
Lepidophyma cuicateca Canseco-Márquez, Gutiérrez-Mayén, & Mendoza-Hernández, 2008		NE	NL	0	0	0	0	0	0	0	0	0	0	E	0	0	0	0	0	0	0	0	0	0	0	0	0	0	0	0
Lepidophyma dontomasi (Smith, 1942)		DD	A	0	0	0	0	0	0	0	0	0	0	1	0	0	0	0	0	0	0	0	0	0	0	0	0	0	0	0
Lepidophyma flavimaculatum Duméril, 1851		LC	Pr	0	0	0	0	0	0	0	0	0	1	1	1	0	0	0	1	0	0	0	0	0	0	0	0	0	0	0
Lepidophyma gaigeae Mosauer, 1936		VU	Pr	0	0	0	1	1	0	0	0	0	0	0	0	0	0	0	1	0	0	0	0	0	0	0	0	0	0	0
Lepidophyma inagoi Palacios-Aguilar, Santos-Bibiano & Flores-Villela, 2018		NE	NL	0	0	0	0	0	0	0	0	0	0	0	0	0	0	0	0	E	0	0	0	0	0	0	0	0	0	0
Lepidophyma lineri Smith, 1973		DD	NL	0	0	0	0	0	0	0	0	0	0	E	0	0	0	0	0	0	0	0	0	0	0	0	0	0	0	0
Lepidophyma lipetzi Smith & Álvarez del Toro, 1977		EN	A	0	0	0	0	0	0	0	0	0	0	0	E	0	0	0	0	0	0	0	0	0	0	0	0	0	0	0
Lepidophyma lowei Bezy & Camarillo, 1997		DD	NL	0	0	0	0	0	0	0	0	0	0	1	0	0	0	0	0	0	0	0	0	0	0	0	0	0	0	0
Lepidophyma micropholis Walker, 1955		VU	A	0	0	0	0	1	0	0	0	0	0	0	0	0	0	0	0	0	0	0	0	0	0	0	1	0	0	0
Lepidophyma occulor Smith, 1942		LC	Pr	0	0	0	0	1	0	0	0	0	0	0	0	0	0	0	1	0	0	0	0	0	0	0	0	0	0	0
Lepidophyma pajapanense Werler, 1957		LC	Pr	0	0	0	0	0	0	0	0	0	0	1	0	0	0	0	0	0	0	0	0	0	0	0	0	0	0	0
Lepidophyma radula (Smith, 1942)		DD	A	0	0	0	0	0	0	0	0	0	0	1	0	0	0	0	0	0	0	0	0	0	0	0	0	0	0	0
Lepidophyma smithii Bocourt, 1876		LC	Pr	0	0	0	0	0	0	0	0	0	0	1	1	0	0	0	0	1	0	0	0	0	0	0	0	0	0	0
Lepidophyma sylvaticum Taylor, 1939		LC	Pr	0	0	0	1	1	0	1	0	0	0	0	0	0	0	0	1	0	0	0	0	0	0	1	1	0	0	0
Lepidophyma tarascae Bezy, Webb & Álvarez, 1982		DD	A	0	0	0	0	0	0	0	0	0	0	0	0	0	0	1	0	1	0	0	0	0	0	0	0	0	0	1
Lepidophyma tuxtlae Werler & Shannon, 1957		DD	A	0	0	0	0	0	0	1	0	0	0	1	1	0	0	0	0	0	0	0	0	0	0	0	0	0	0	0
Lepidophyma zongolica García-Vázquez, Canseco-Márquez, & Aguilar-López, 2010		NE	NL	0	0	0	0	0	0	E	0	0	0	0	0	0	0	0	0	0	0	0	0	0	0	0	0	0	0	0
Xantusia bolsonae Webb, 1970		DD	P	0	0	0	0	0	0	0	0	0	0	0	0	0	0	0	0	0	0	0	0	0	0	0	0	E	0	0
Xantusia extorris Webb, 1965		LC	NL	0	0	0	0	0	0	0	0	0	0	0	0	0	0	0	0	0	0	0	0	0	1	0	0	1	0	0
Xantusia gilberti Van Denburgh, 1895		NE	NL	E	0	0	0	0	0	0	0	0	0	0	0	0	0	0	0	0	0	0	0	0	0	0	0	0	0	0
Xantusia henshawi Stejneger, 1893		LC	NL	0	1	0	0	0	0	0	0	0	0	0	0	0	0	0	0	0	0	0	0	0	0	0	0	0	0	0
Xantusia jaycolei Bezy, Bezy & Bolles, 2009		NE	NL	0	0	E	0	0	0	0	0	0	0	0	0	0	0	0	0	0	0	0	0	0	0	0	0	0	0	0
Xantusia sanchezi Bezy & Flores-Villela, 1999		LC	P	0	0	0	0	0	0	0	0	0	0	0	0	1	0	0	0	0	0	0	0	0	0	0	0	0	0	0
Xantusia sherbrookei Bezy, Bezy, & Bolles, 2008		NE	NL	E	0	0	0	0	0	0	0	0	0	0	0	0	0	0	0	0	0	0	0	0	0	0	0	0	0	0
Xantusia vigilis Baird, 1859		LC	NL	0	1	1	0	0	0	0	0	0	0	0	0	0	0	0	0	0	0	0	0	0	0	0	0	0	0	0
Xantusia wigginsi Savage, 1952		NE	NL	1	1	0	0	0	0	0	0	0	0	0	0	0	0	0	0	0	0	0	0	0	0	0	0	0	0	0
Xenosauridae
Xenosaurus agrenon King & Thompson, 1968		NE	NL	0	0	0	0	0	0	0	0	0	0	1	0	0	0	0	0	0	0	0	0	0	0	0	0	0	0	0
Xenosaurus arboreus (Lynch & Smith, 1965)		NE	NL	0	0	0	0	0	0	0	0	0	0	E	0	0	0	0	0	0	0	0	0	0	0	0	0	0	0	0
Xenosaurus fractus Nieto-Montes de Oca, Sánchez-Vega & Durán-Fuentes, 2018		NE	NL	0	0	0	0	0	0	E	0	0	0	0	0	0	0	0	0	0	0	0	0	0	0	0	0	0	0	0
Xenosaurus grandis (Gray, 1856)		VU	Pr	0	0	0	0	0	0	1	0	0	0	1	0	0	0	0	0	0	0	0	0	0	0	0	0	0	0	0
Xenosaurus mendozai Nieto-Montes de Oca, García-Vázquez, Zúñiga-Vega & Schmidt-Ballardo, 2013		NE	NL	0	0	0	0	0	0	0	0	0	0	0	0	0	0	0	E	0	0	0	0	0	0	0	0	0	0	0
Xenosaurus newmanorum Taylor, 1949		EN	Pr	0	0	0	0	1	0	0	0	0	0	0	0	0	0	0	0	0	0	0	0	0	0	0	0	0	0	0
Xenosaurus penai Pérez-Ramos, De la Riva & Campbell, 2000		LC	NL	0	0	0	0	0	0	0	0	0	0	0	0	0	0	0	0	E	0	0	0	0	0	0	0	0	0	0
Xenosaurus platyceps King & Thompson, 1968		EN	Pr	0	0	0	0	0	0	0	0	0	0	0	0	0	0	0	0	0	0	0	0	0	0	0	E	0	0	0
Xenosaurus phalaroanthereon Nieto-Montes de Oca, Campbell & Flores-Villela, 2001		DD	NL	0	0	0	0	0	0	0	0	0	0	E	0	0	0	0	0	0	0	0	0	0	0	0	0	0	0	0
Xenosaurus rackhami Stuart, 1941		NE	NL	0	0	0	0	0	0	0	0	0	0	1	1	0	0	0	0	0	0	0	0	0	0	0	0	0	0	0
Xenosaurus rectocollaris Smith & Iverson, 1993		LC	NL	0	0	0	0	0	0	1	0	0	0	1	0	0	0	0	0	0	0	0	0	0	0	0	0	0	0	0
Xenosaurus tzacualtipantecus Woolrich-Piña & Smith, 2012		NE	NL	0	0	0	1	0	0	1	0	0	0	0	0	0	0	0	0	0	0	0	0	0	0	0	0	0	0	0
ORDER SQUAMATA
SUBORDER SERPENTES
Boidae
Boa imperator Daudin, 1803		LC	NL	0	0	0	1	1	0	1	1	1	1	1	1	0	0	0	1	1	0	0	0	0	0	1	1	0	0	0
Boa sigma (Smith, 1943)		NE	NL	0	0	1	0	0	0	1	0	0	0	0	0	1	1	1	0	0	1	1	1	1	0	0	0	1	0	1
Exiliboa placata Bogert, 1968		VU	Pr	0	0	0	0	0	0	0	0	0	0	E	0	0	0	0	0	0	0	0	0	0	0	0	0	0	0	0
Lichanura trivirgata Cope, 1861		LC	A	1	1	1	0	0	0	0	0	0	0	0	0	0	0	0	0	0	0	0	0	0	0	0	0	0	0	0
Ungaliophis continentalis Müller, 1880		NE	Pr	0	0	0	0	0	0	0	0	0	0	0	1	0	0	0	0	0	0	0	0	0	0	0	0	0	0	0
Colubridae
Arizona elegans Kennicott, 1859		LC	NL	0	1	1	0	1	1	0	0	0	0	0	0	0	0	0	0	0	0	0	1	1	1	1	1	1	0	0
Arizona pacata Klauber, 1946		LC	NL	1	1	0	0	0	0	0	0	0	0	0	0	0	0	0	0	0	0	0	0	0	0	0	0	0	0	0
Bogertophis rosaliae (Mocquard, 1899)		LC	NL	1	1	0	0	0	0	0	0	0	0	0	0	0	0	0	0	0	0	0	0	0	0	0	0	0	0	0
Bogertophis subocularis (Brown, 1901)		LC	NL	0	0	0	0	0	0	0	0	0	0	0	0	0	0	0	0	0	0	0	0	1	1	1	0	1	0	0
Coluber constrictor Linnaeus, 1758		LC	A	0	0	0	1	1	0	0	0	0	0	1	1	0	0	0	1	0	0	0	0	0	1	1	1	0	0	0
Conopsis acuta (Cope, 1886)		NE	NL	0	0	0	0	0	0	1	0	0	0	1	0	0	0	0	0	1	0	0	0	0	0	0	0	0	0	0
Conopsis amphisticha (Smith & Laufe, 1945)		NT	NL	0	0	0	0	0	0	0	0	0	0	1	0	0	0	0	0	0	0	0	0	0	0	0	0	0	0	0
Conopsis biserialis (Taylor & Smith, 1942)		LC	A	0	0	0	0	0	0	1	0	0	0	0	0	1	0	1	1	1	1	1	0	0	0	0	0	0	1	1
Conopsis lineata (Kennicott, 1859)		LC	NL	0	0	0	1	1	0	1	0	0	0	1	0	1	0	1	1	0	1	1	0	0	0	0	0	0	1	0
Conopsis megalodon (Taylor & Smith, 1942)		LC	NL	0	0	0	0	0	0	0	0	0	0	1	0	0	0	0	0	1	0	0	0	0	0	0	0	0	0	0
Conopsis nasus (Günther, 1858)		LC	NL	0	0	0	1	1	1	1	0	0	0	1	0	1	0	1	1	0	1	1	1	1	0	0	0	1	1	0
Dendrophidion vinitor Smith, 1941		LC	NL	0	0	0	0	0	0	0	0	0	0	1	1	0	0	0	0	0	0	0	0	0	0	0	0	0	0	0
Drymarchon melanurus (Duméril, Bibron & Duméril, 1854)		LC	NL	0	0	1	1	1	1	1	1	1	1	1	1	1	1	1	1	1	1	1	1	1	1	1	1	1	0	1
Drymobius chloroticus (Cope, 1886)		LC	NL	0	0	0	1	1	0	0	0	0	0	1	1	0	0	0	0	1	0	0	0	0	0	0	0	0	0	0
Drymobius margaritiferus (Schlegel, 1837)		LC	NL	0	0	1	1	1	0	1	1	1	1	1	1	1	1	1	1	1	1	1	1	1	0	1	1	0	0	1
Ficimia hardyi Mendoza-Quijano & Smith, 1993		EN	NL	0	0	0	1	1	0	0	0	0	0	0	0	0	0	0	0	0	0	0	0	0	0	0	1	0	0	0
Ficimia olivacea Gray, 1849		NE	NL	0	0	0	1	1	0	1	0	0	0	1	0	0	0	0	1	0	0	0	0	0	0	0	1	0	0	0
Ficimia publia (Cope, 1866)		LC	NL	0	0	0	0	0	0	1	1	1	1	1	1	1	0	0	0	1	1	0	0	0	0	0	0	0	0	1
Ficimia ramirezi Smith & Langebartel, 1949		DD	Pr	0	0	0	0	0	0	0	0	0	0	1	0	0	0	0	0	0	0	0	0	0	0	0	0	0	0	0
Ficimia ruspator Smith & Taylor, 1941		DD	Pr	0	0	0	0	0	0	0	0	0	0	0	0	0	0	0	0	E	0	0	0	0	0	0	0	0	0	0
Ficimia streckeri Taylor, 1931		LC	NL	0	0	0	1	1	0	1	0	0	0	0	0	0	0	0	1	0	0	0	0	0	0	1	1	0	0	0
Ficimia variegata (Günther, 1858)		DD	NL	0	0	0	0	0	0	0	0	0	0	1	0	0	0	0	0	0	0	0	0	0	0	0	0	0	0	0
Geagras redimitus Cope, 1875		DD	Pr	0	0	0	0	0	0	0	0	0	0	1	0	0	0	1	0	0	0	0	1	0	0	0	0	0	0	1
Gyalopion canum Cope, 1861		LC	NL	0	0	1	0	1	0	0	0	0	0	0	0	1	0	1	1	0	0	0	0	1	1	1	0	1	0	0
Gyalopion quadrangulare (Günther, 1893)		LC	Pr	0	0	1	0	0	0	0	0	0	0	0	0	0	1	0	0	0	0	0	1	1	0	0	0	0	0	0
Lampropeltis abnorma (Bocourt, 1886)		LC	NL	0	0	0	0	0	0	0	1	1	1	1	1	0	0	0	0	1	0	0	0	0	0	0	0	0	0	0
Lampropeltis alterna (Brown, 1901)		LC	A	0	0	0	0	0	0	0	0	0	0	0	0	0	0	0	0	0	0	0	0	1	1	1	0	1	0	0
Lampropeltis annulata Kennicott, 1861		LC	NL	0	0	0	1	1	0	0	0	0	0	0	0	0	0	0	1	0	0	0	0	0	1	1	1	0	0	0
Lampropeltis californiae (Blainville, 1835)		LC	NL	1	1	1	0	0	0	0	0	0	0	0	0	0	0	0	0	0	0	0	0	0	0	0	0	0	0	0
Lampropeltis catalinensis (Van Denburgh & Slevin, 1921)		DD	NL	E	0	0	0	0	0	0	0	0	0	0	0	0	0	0	0	0	0	0	0	0	0	0	0	0	0	0
Lampropeltis gentilis (Baird & Girard, 1853)		LC	NL	0	0	0	0	0	0	0	0	0	0	0	0	0	0	0	0	0	0	0	0	0	1	0	0	0	0	0
Lampropeltis greeri Webb, 1961		NE	NL	0	0	0	0	0	0	0	0	0	0	0	0	1	1	0	0	0	0	0	1	0	0	0	0	1	0	0
Lampropeltis herrerae Van Denburgh & Slevin, 1923		NE	A	0	E	0	0	0	0	0	0	0	0	0	0	0	0	0	0	0	0	0	0	0	0	0	0	0	0	0
Lampropeltis knoblochi Taylor, 1940		LC	NL	0	0	1	0	0	0	0	0	0	0	0	0	0	0	0	0	0	0	0	0	1	0	0	0	0	0	0
Lampropeltis leonis (Günther, 1893)		NE	NL	0	0	0	0	1	0	0	0	0	0	0	0	0	0	0	0	0	0	0	0	0	1	1	1	0	0	0
Lampropeltis mexicana (Garman, 1884)		LC	A	0	0	0	1	1	1	0	0	0	0	0	0	1	1	0	0	0	0	0	0	0	0	1	1	1	0	0
Lampropeltis nigrita Zweifel & Norris, 1955		NE	NL	0	0	1	0	0	0	0	0	0	0	0	0	0	0	0	0	0	0	0	1	0	0	0	0	0	0	0
Lampropeltis polyzona Cope, 1860		LC	NL	0	0	1	1	1	1	1	0	0	0	1	0	1	1	1	1	1	1	1	1	1	0	0	0	0	1	1
Lampropeltis ruthveni Blanchard, 1920		NT	A	0	0	0	1	0	0	0	0	0	0	0	0	1	0	1	1	0	0	0	0	0	0	0	0	0	0	0
Lampropeltis splendida (Baird & Girard, 1853)		LC	NL	1	1	1	0	1	0	0	0	0	0	0	0	0	0	0	0	0	0	0	0	1	1	1	1	1	0	0
Lampropeltis webbi Bryson, Dixon & Lazcano, 2005		DD	NL	0	0	0	0	0	0	0	0	0	0	0	0	0	0	0	0	0	0	0	1	0	0	0	0	1	0	0
Lampropeltis zonata (Lockington, 1835)		LC	NL	0	1	0	0	0	0	0	0	0	0	0	0	0	0	0	0	0	0	0	0	0	0	0	0	0	0	0
Leptophis ahaetulla (Linnaeus, 1758)		LC	A	0	0	0	0	0	0	0	1	1	1	1	1	0	0	0	0	0	0	0	0	0	0	0	0	0	0	0
Leptophis diplotropis (Günther, 1872)		LC	A	0	0	1	1	0	0	1	0	0	0	1	1	1	1	1	0	1	1	1	1	1	0	0	0	1	0	1
Leptophis mexicanus Duméril, Bibron & Duméril, 1854		LC	A	0	0	0	1	1	0	1	1	1	1	1	1	0	0	0	1	1	0	0	0	0	0	1	1	0	0	0
Leptophis modestus (Günther, 1872)		VU	Pr	0	0	0	0	0	0	0	0	0	0	0	1	0	0	0	0	0	0	0	0	0	0	0	0	0	0	0
Masticophis anthonyi (Stejneger, 1901)		CR	A	0	0	0	0	0	0	0	0	0	0	0	0	0	0	0	0	0	0	0	0	0	0	0	0	0	0	E
Masticophis aurigulus (Cope, 1861)		LC	A	E	0	0	0	0	0	0	0	0	0	0	0	0	0	0	0	0	0	0	0	0	0	0	0	0	0	0
Masticophis barbouri (Van Denburgh & Slevin, 1921)		DD	A	E	0	0	0	0	0	0	0	0	0	0	0	0	0	0	0	0	0	0	0	0	0	0	0	0	0	0
Masticophis bilineatus Jan, 1863		LC	NL	0	0	1	0	0	1	0	0	0	0	0	0	1	1	0	0	0	0	0	1	1	0	0	0	1	0	1
Masticophis flagellum Shaw, 1802		LC	A	0	1	1	1	1	1	0	0	0	0	0	0	1	0	1	0	0	0	0	1	1	1	1	1	1	0	0
Masticophis fuliginosus Cope, 1895		NE	NL	1	1	0	0	0	0	0	0	0	0	0	0	0	0	0	0	0	0	0	0	0	0	0	0	0	0	0
Masticophis lateralis Hallowell, 1853		LC	NL	1	1	0	0	0	0	0	0	0	0	0	0	0	0	0	0	0	0	0	0	0	0	0	0	0	0	0
Masticophis mentovarius (Duméril, Bibron & Duméril, 1854)		LC	A	0	0	1	1	1	1	1	1	1	1	1	1	1	1	1	1	1	1	1	1	1	0	0	1	1	0	1
Masticophis schotti Baird & Girard, 1853		LC	NL	0	0	0	1	1	0	0	0	0	0	0	0	0	0	0	1	0	0	0	0	0	1	1	1	0	0	0
Masticophis slevini Lowe & Norris, 1955		LC	NL	0	0	E	0	0	0	0	0	0	0	0	0	0	0	0	0	0	0	0	0	0	0	0	0	0	0	0
Masticophis taeniatus (Hallowell, 1852)		LC	NL	0	0	0	0	0	1	0	0	0	0	0	0	1	0	1	1	0	0	0	0	1	1	0	0	1	0	0
Mastigodryas cliftoni (Hardy, 1964)		NE	NL	0	0	1	0	0	0	0	0	0	0	0	0	1	1	0	0	0	0	0	1	1	0	0	0	1	0	0
Mastigodryas melanolomus (Cope 1868)		LC	NL	0	0	0	1	1	0	1	1	1	1	1	1	1	1	1	1	1	1	0	1	0	0	0	1	0	0	1
Opheodrys aestivus (Linnaeus, 1766)		LC	NL	0	0	0	0	0	0	0	0	0	0	0	0	0	0	0	0	0	0	0	0	0	1	1	1	0	0	0
Opheodrys vernalis (Harlan, 1827)		LC	NL	0	0	0	0	0	0	0	0	0	0	0	0	0	0	0	0	0	0	0	0	1	0	0	0	0	0	0
Oxybelis aeneus (Wagler, 1824)		LC	NL	0	0	1	1	1	1	1	1	1	1	1	1	1	1	1	1	1	1	1	1	1	0	0	1	1	0	1
Oxybelis fulgidus (Daudin, 1803)		LC	NL	0	0	0	0	0	0	0	1	1	1	1	1	0	0	0	0	1	0	0	0	0	0	0	0	0	0	0
Pantherophis bairdi (Yarrow, 1880)		LC	NL	0	0	0	0	0	0	0	0	0	0	0	0	0	0	0	0	0	0	0	0	0	1	1	1	0	0	0
Pantherophis emoryi (Baird & Girard, 1853)		LC	NL	0	0	0	1	1	1	0	0	0	0	0	0	0	0	0	0	0	0	0	0	1	1	1	1	1	0	0
Phyllorhynchus browni Stejneger, 1890		LC	Pr	0	0	1	0	0	0	0	0	0	0	0	0	0	0	0	0	0	0	0	1	0	0	0	0	0	0	0
Phyllorhynchus decurtatus (Cope, 1868)		LC	NL	1	1	1	0	0	0	0	0	0	0	0	0	0	0	0	0	0	0	0	1	0	0	0	0	0	0	0
Pituophis catenifer Blainville, 1835		LC	NL	0	1	1	0	1	1	0	0	0	0	0	0	0	0	0	0	0	0	0	1	1	1	1	1	1	0	0
Pituophis deppei (Duméril, 1853)		LC	A	0	0	1	1	1	1	1	0	0	0	1	0	1	1	1	1	0	1	1	1	1	1	1	1	1	1	1
Pituophis insulanus Klauber, 1946		LC	NL	0	E	0	0	0	0	0	0	0	0	0	0	0	0	0	0	0	0	0	0	0	0	0	0	0	0	0
Pituophis lineaticollis (Cope, 1861)		LC	NL	0	0	0	0	0	0	1	0	0	0	1	1	1	0	1	0	1	1	1	0	0	0	0	0	0	1	0
Pituophis vertebralis (Blainville, 1835)		LC	NL	1	1	0	0	0	0	0	0	0	0	0	0	0	0	0	0	0	0	0	0	0	0	0	0	0	0	0
Pseudelaphe flavirufa (Cope, 1867)		LC	NL	0	0	0	0	1	0	1	1	1	1	1	1	0	0	0	1	0	0	0	0	0	0	0	1	0	0	0
Pseudelaphe phaescens (Dowling, 1952)		NE	Pr	0	0	0	0	0	0	0	1	1	1	0	0	0	0	0	0	0	0	0	0	0	0	0	0	0	0	0
Pseudoficimia frontalis (Cope, 1864)		LC	NL	0	0	1	0	0	0	1	0	0	0	0	0	1	1	1	0	1	1	1	1	0	0	0	0	1	0	1
Phrynonax poecilonotus (Günther, 1858)		LC	NL	0	0	0	0	1	0	0	1	1	1	1	1	0	0	0	0	0	0	0	0	0	0	0	0	0	0	0
Rhinocheilus etheridgei Grismer, 1990		DD	A	E	0	0	0	0	0	0	0	0	0	0	0	0	0	0	0	0	0	0	0	0	0	0	0	0	0	0
Rhinocheilus lecontei Baird & Girard, 1853		LC	NL	0	1	1	0	1	1	0	0	0	0	0	0	0	1	0	0	0	0	0	1	1	1	1	1	1	0	0
Salvadora bairdii Jan & Sordelli, 1860		LC	Pr	0	0	1	1	0	1	1	0	0	0	1	0	1	1	1	1	1	1	1	1	1	0	0	0	1	1	0
Salvadora deserticola Schmidt, 1940		NE	NL	0	0	1	0	0	0	0	0	0	0	0	0	0	0	0	0	0	0	0	1	1	1	0	0	1	0	0
Salvadora grahamiae Baird & Girard, 1853		LC	NL	0	0	1	1	1	0	0	0	0	0	0	0	0	1	0	1	0	0	0	0	1	1	1	1	1	0	0
Salvadora gymnorhachis Hernández-Jiménez, Flores-Villela, & Campbell, 2019		NE	NL	0	0	0	0	0	0	0	0	0	0	E	0	0	0	0	0	0	0	0	0	0	0	0	0	0	0	0
Salvadora hexalepis (Cope, 1867)		LC	NL	1	1	1	0	0	0	0	0	0	0	0	0	0	0	0	0	0	0	0	1	0	0	0	0	0	0	0
Salvadora intermedia Hartweg, 1940		LC	Pr	0	0	0	0	0	0	1	0	0	0	1	0	0	0	0	0	1	0	0	0	0	0	0	0	0	0	0
Salvadora lemniscata (Cope, 1895)		LC	Pr	0	0	0	0	0	0	0	0	0	0	1	1	0	0	0	0	1	0	0	0	0	0	0	0	0	0	0
Salvadora mexicana (Duméril, Bibron & Duméril, 1854)		LC	Pr	0	0	0	0	0	0	1	0	0	0	1	0	1	1	1	0	1	1	1	0	0	0	0	0	0	0	1
Scaphiodontophis annulatus (Duméril, Bibron & Duméril, 1854)		LC	NL	0	0	0	1	0	0	1	0	1	1	1	1	0	0	0	0	0	0	0	0	0	0	0	1	0	0	0
Senticolis triaspis (Cope, 1866)		LC	NL	0	0	1	1	1	1	1	1	1	1	1	1	1	1	1	1	1	1	1	1	1	0	1	1	1	1	1
Sonora aemula (Cope, 1879)		NT	Pr	0	0	1	0	0	0	0	0	0	0	0	0	0	0	0	0	0	0	0	1	1	0	0	0	0	0	0
Sonora annulatus (Baird, 1859)		NE	NL	0	1	1	0	0	0	0	0	0	0	0	0	0	0	0	0	0	0	0	0	0	0	0	0	0	0	0
Sonora cincta Cope, 1861		NE	NL	1	1	1	0	0	0	0	0	0	0	0	0	0	0	0	0	0	0	0	0	0	0	0	0	0	0	0
Sonora fasciata Cope, 1892		NE	NL	1	1	0	0	0	0	0	0	0	0	0	0	0	0	0	0	0	0	0	0	0	0	0	0	0	0	0
Sonora michoacanensi (Dugès, 1884)		LC	NL	0	0	0	0	0	0	1	0	0	0	0	0	0	0	1	0	1	1	0	0	0	0	0	0	0	0	1
Sonora mutabilis Stickel, 1943		LC	NL	0	0	0	0	0	1	0	0	0	0	0	0	1	1	0	0	0	0	0	1	0	0	0	0	0	0	0
Sonora palarostris (Klauber, 1937)		LC	NL	0	0	1	0	0	0	0	0	0	0	0	0	0	0	0	0	0	0	0	0	0	0	0	0	0	0	0
Sonora savagei Cliff, 1954		LC	Pr	E	0	0	0	0	0	0	0	0	0	0	0	0	0	0	0	0	0	0	0	0	0	0	0	0	0	0
Sonora semiannulata Baird & Girard, 1853		LC	NL	1	1	1	0	0	0	0	0	0	0	0	0	0	0	0	0	0	0	0	0	1	0	0	0	0	0	0
Sonora straminea Cope, 1860		LC	Pr	0	1	1	0	0	0	0	0	0	0	0	0	0	0	0	0	0	0	0	1	0	0	0	0	0	0	0
Sonora taylori (Boulenger, 1894)		NE	NL	0	0	0	0	0	0	0	0	0	0	0	0	0	0	0	0	0	0	0	0	0	1	1	1	0	0	0
Spilotes pullatus (Linnaeus, 1758)		LC	NL	0	0	0	1	1	0	1	1	1	1	1	1	0	0	0	1	0	0	0	0	0	0	0	1	0	0	0
Stenorrhina degenhardtii (Berthold, 1846)		LC	NL	0	0	0	0	0	0	0	0	0	0	1	1	0	0	0	0	0	0	0	0	0	0	0	0	0	0	0
Stenorrhina freminvillei (Duméril, Bribon & Duméril, 1854)		LC	NL	0	0	0	0	0	0	0	1	1	1	1	1	0	0	0	0	1	0	0	0	0	0	0	0	0	0	0
Symphimus leucostomus Cope, 1869		LC	Pr	0	0	0	0	0	0	0	0	0	0	1	1	1	0	1	0	0	0	0	0	0	0	0	0	0	0	1
Symphimus mayae (Gaige, 1936)		LC	Pr	0	0	0	0	0	0	0	1	1	1	0	0	0	0	0	0	0	0	0	0	0	0	0	0	0	0	0
Sympholis lippiens Cope, 1862		NE	NL	0	0	1	0	0	0	0	0	0	0	0	0	1	1	0	0	0	0	0	1	1	0	0	0	0	0	0
Tantilla atriceps (Günther, 1895)		LC	A	0	0	0	0	1	0	0	0	0	0	0	0	0	0	0	0	0	0	0	0	0	1	1	1	1	0	0
Tantilla bocourti (Günther, 1895)		LC	NL	0	0	0	0	1	1	1	0	0	0	1	0	1	1	1	1	1	1	1	1	0	0	0	0	1	0	1
Tantilla briggsi Savitzky & Smith, 1971		DD	A	0	0	0	0	0	0	0	0	0	0	E	0	0	0	0	0	0	0	0	0	0	0	0	0	0	0	0
Tantilla calamarina Cope, 1866		LC	Pr	0	0	0	0	0	0	1	0	0	0	0	0	1	1	1	0	1	1	1	1	0	0	0	0	0	1	1
Tantilla cascadae Wilson & Meyer, 1981		DD	A	0	0	0	0	0	0	0	0	0	0	0	0	1	0	1	0	0	0	0	0	0	0	0	0	0	0	0
Tantilla ceboruca Canseco-Márquez, Smith, Ponce-Campos, Flores-Villela, & Campbell, 2007		NE	NL	0	0	0	0	0	0	0	0	0	0	0	0	1	1	0	0	0	0	0	0	0	0	0	0	0	0	1
Tantilla coronadoi Hartweg, 1944		LC	Pr	0	0	0	0	0	0	0	0	0	0	0	0	0	0	0	0	E	0	0	0	0	0	0	0	0	0	0
Tantilla cucullata Minton, 1956		LC	NL	0	0	0	0	0	0	0	0	0	0	0	0	0	0	0	0	0	0	0	0	1	1	0	0	0	0	0
Tantilla cuniculator Smith, 1939		LC	Pr	0	0	0	0	0	0	0	0	1	1	0	0	0	0	0	0	0	0	0	0	0	0	0	0	0	0	0
Tantilla deppei (Bocourt, 1883)		LC	A	0	0	0	0	0	0	0	0	0	0	1	0	0	0	0	0	1	1	1	0	0	0	0	0	0	0	0
Tantilla flavilineata Smith & Burger, 1950		EN	A	0	0	0	0	0	0	0	0	0	0	E	0	0	0	0	0	0	0	0	0	0	0	0	0	0	0	0
Tantilla gracilis Baird & Girard, 1853		LC	NL	0	0	0	0	0	0	0	0	0	0	0	0	0	0	0	0	0	0	0	0	0	1	0	0	0	0	0
Tantilla hobartsmithi Taylor, 1936		LC	NL	0	0	1	0	0	0	0	0	0	0	0	0	0	0	0	0	0	0	0	0	1	1	1	0	0	0	0
Tantilla impensa Campbell, 1998		LC	NL	0	0	0	0	0	0	0	0	0	0	0	1	0	0	0	0	0	0	0	0	0	0	0	0	0	0	0
Tantilla johnsoni Wilson, Vaughn, & Dixon, 1999		DD	NL	0	0	0	0	0	0	0	0	0	0	0	E	0	0	0	0	0	0	0	0	0	0	0	0	0	0	0
Tantilla moesta (Günther, 1863)		LC	NL	0	0	0	0	0	0	0	0	1	1	0	0	0	0	0	0	0	0	0	0	0	0	0	0	0	0	0
Tantilla nigriceps Kennicott, 1860		LC	NL	0	0	0	0	0	0	0	0	0	0	0	0	0	0	0	0	0	0	0	0	1	1	1	1	1	0	0
Tantilla oaxacae Wilson & Meyer, 1971		DD	Pr	0	0	0	0	0	0	0	0	0	0	E	0	0	0	0	0	0	0	0	0	0	0	0	0	0	0	0
Tantilla planiceps (Blainville, 1835)		LC	NL	1	1	0	0	0	0	0	0	0	0	0	0	0	0	0	0	0	0	0	0	0	0	0	0	0	0	0
Tantilla robusta Canseco-Márquez, Mendelson, & Gutiérrez-Mayén, 2002		DD	NL	0	0	0	0	0	0	E	0	0	0	0	0	0	0	0	0	0	0	0	0	0	0	0	0	0	0	0
Tantilla rubra Cope, 1876 (1875)		LC	Pr	0	0	0	1	1	0	1	0	0	0	1	1	0	0	0	1	1	0	1	0	0	0	1	1	0	0	0
Tantilla schistosa (Bocourt, 1883)		LC	NL	0	0	0	0	0	0	0	0	0	1	1	1	0	0	0	0	0	0	0	0	0	0	0	0	0	0	0
Tantilla sertula Wilson & Campbell, 2000		DD	NL	0	0	0	0	0	0	0	0	0	0	0	0	0	0	0	0	1	0	0	0	0	0	0	0	0	0	0
Tantilla shawi Taylor, 1949		EN	Pr	0	0	0	0	1	0	0	0	0	0	0	0	0	0	0	0	0	0	0	0	0	0	0	0	0	0	0
Tantilla striata Dunn, 1928		DD	Pr	0	0	0	0	0	0	0	0	0	0	1	0	0	0	0	0	0	0	0	0	0	0	0	0	0	0	0
Tantilla tayrae Wilson, 1983		DD	Pr	0	0	0	0	0	0	0	0	0	0	0	E	0	0	0	0	0	0	0	0	0	0	0	0	0	0	0
Tantilla triseriata Smith & Smith, 1951		DD	NL	0	0	0	0	0	0	0	0	0	0	E	0	0	0	0	0	0	0	0	0	0	0	0	0	0	0	0
Tantilla vulcani Campbell, 1998		LC	NL	0	0	0	0	0	0	0	0	0	0	1	1	0	0	0	0	0	0	0	0	0	0	0	0	0	0	0
Tantilla wilcoxi Stejneger, 1902		LC	NL	0	0	1	0	1	1	0	0	0	0	0	0	1	0	0	0	0	0	0	1	1	1	1	1	1	0	0
Tantilla yaquia Smith, 1942		LC	NL	0	0	1	0	0	0	0	0	0	0	0	0	0	1	0	0	0	0	0	1	1	0	0	0	0	0	0
Tantillita brevissima (Taylor, 1937)		LC	Pr	0	0	0	0	0	0	0	0	0	0	1	1	0	0	0	0	0	0	0	0	0	0	0	0	0	0	0
Tantillita canula (Cope, 1875)		LC	NL	0	0	0	0	0	0	0	1	1	1	0	0	0	0	0	0	0	0	0	0	0	0	0	0	0	0	0
Tantillita lintoni (Smith, 1940)		LC	Pr	0	0	0	0	0	0	0	1	1	1	0	1	0	0	0	0	0	0	0	0	0	0	0	0	0	0	0
Trimorphodon biscutatus (Duméril, Bibron & Duméril, 1854)		NE	NL	0	0	0	0	0	0	1	0	0	0	1	1	1	0	1	0	1	1	1	0	0	0	0	0	0	0	1
Trimorphodon lambda Cope, 1886		LC	NL	0	0	1	0	0	0	0	0	0	0	0	0	0	0	0	0	0	0	0	0	0	0	0	0	0	0	0
Trimorphodon lyrophanes (Cope, 1861)		LC	NL	1	1	0	0	0	0	0	0	0	0	0	0	0	0	0	0	0	0	0	0	0	0	0	0	0	0	0
Trimorphodon paucimaculatus Taylor, 1936		NE	NL	0	0	0	0	0	0	0	0	0	0	0	0	1	1	0	0	0	0	0	1	0	0	0	0	0	0	0
Trimorphodon tau Cope, 1870		LC	NL	0	0	1	1	1	1	1	0	0	0	1	0	1	1	1	1	1	1	1	1	1	0	1	1	1	0	1
Trimorphodon vilkinsonii Cope, 1886		LC	A	0	0	0	0	0	0	0	0	0	0	0	0	0	0	0	0	0	0	0	0	1	1	0	0	0	0	0
Dipsadidae
Adelphicos latifasciatum Lynch & Smith, 1966		DD	Pr	0	0	0	0	0	0	0	0	0	0	1	0	0	0	0	0	0	0	0	0	0	0	0	0	0	0	0
Adelphicos newmanorum Taylor, 1950		NE	NL	0	0	0	0	1	0	0	0	0	0	0	0	0	0	0	0	0	0	0	0	0	0	1	1	0	0	0
Adelphicos nigrilatum Smith, 1942		LC	Pr	0	0	0	0	0	0	0	0	0	0	0	E	0	0	0	0	0	0	0	0	0	0	0	0	0	0	0
Adelphicos quadrivirgatum Jan, 1862		LC	Pr	0	0	0	1	0	0	1	0	0	0	1	1	0	0	0	1	0	0	0	0	0	0	0	0	0	0	0
Adelphicos sargii (Fischer, 1885)		LC	NL	0	0	0	0	0	0	0	0	0	0	0	1	0	0	0	0	0	0	0	0	0	0	0	0	0	0	0
Amastridium sapperi Werner, 1903		LC	NL	0	0	0	1	1	0	1	0	0	0	1	1	0	0	0	1	0	0	0	0	0	0	1	1	0	0	0
Chersodromus liebmanni Reinhardt, 1861		LC	Pr	0	0	0	0	0	0	1	0	0	0	1	0	0	0	0	0	0	0	0	0	0	0	0	0	0	0	0
Chersodromus rubriventris (Taylor, 1949)		EN	Pr	0	0	0	1	1	0	0	0	0	0	0	0	0	0	0	1	0	0	0	0	0	0	0	0	0	0	0
Coniophanes alvarezi Campbell, 1989		DD	NL	0	0	0	0	0	0	0	0	0	0	0	E	0	0	0	0	0	0	0	0	0	0	0	0	0	0	0
Coniophanes bipunctatus (Günther, 1858)		LC	NL	0	0	0	0	0	0	1	1	1	1	1	1	0	0	0	0	0	0	0	0	0	0	0	0	0	0	0
Coniophanes fissidens (Günther 1858)		LC	NL	0	0	0	1	1	0	1	0	0	0	1	1	0	0	1	1	1	0	0	0	0	0	0	1	0	0	0
Coniophanes imperialis (Baird & Girard, 1859)		LC	NL	0	0	0	1	1	0	1	1	1	1	1	1	0	0	0	0	1	0	0	0	0	0	1	1	0	0	0
Coniophanes lateritius Cope, 1862		DD	NL	0	0	1	0	0	0	0	0	0	0	0	0	1	1	1	0	1	0	0	1	1	0	0	0	0	0	1
Coniophanes melanocephalus (Peter, 1869)		DD	NL	0	0	0	0	0	0	1	0	0	0	0	0	0	0	1	0	1	1	0	0	0	0	0	0	0	0	0
Coniophanes meridanus Schmidt & Andrews, 1936		LC	NL	0	0	0	0	0	0	0	1	1	1	0	0	0	0	0	0	0	0	0	0	0	0	0	0	0	0	0
Coniophanes michoacanensis Flores-Villela & Smith, 2009		NE	NL	0	0	0	0	0	0	0	0	0	0	0	0	0	0	1	0	1	0	0	0	0	0	0	0	0	0	0
Coniophanes piceivittis Cope, 1870 (1869)		LC	NL	0	0	0	0	0	0	0	0	0	0	1	1	0	0	0	0	0	0	0	0	0	0	0	0	0	0	0
Coniophanes quinquevittatus (Duméril, Bibron, & Duméril, 1854)		LC	NL	0	0	0	0	0	0	0	1	1	0	0	1	0	0	0	0	0	0	0	0	0	0	0	0	0	0	0
Coniophanes sarae Ponce-Campos & Smith, 2001		DD	NL	0	0	0	0	0	0	0	0	0	0	0	0	0	0	1	0	0	0	0	0	0	0	0	0	0	0	0
Coniophanes schmidti Bailey, 1937		LC	NL	0	0	0	0	0	0	0	1	1	1	0	1	0	0	0	0	0	0	0	0	0	0	0	0	0	0	0
Coniophanes taeniata (Peters, 1870)		NE	NL	0	0	0	1	1	0	0	0	0	0	1	0	0	0	0	1	0	0	0	0	0	0	0	1	0	0	0
Coniophanes taylori Hall, 1951		NE	NL	0	0	0	0	0	0	0	0	0	0	0	0	0	0	0	0	1	0	0	0	0	0	0	0	0	0	0
Cryophis hallbergi Bogert & Duellman, 1963		DD	NL	0	0	0	0	0	0	0	0	0	0	E	0	0	0	0	0	0	0	0	0	0	0	0	0	0	0	0
Diadophis punctatus (Linnaeus, 1766)		LC	NL	0	1	1	1	1	1	0	0	0	0	0	0	1	1	1	1	0	0	1	1	1	1	1	0	1	1	0
Dipsas brevifacies (Cope, 1866)		LC	Pr	0	0	0	0	0	0	0	1	1	1	0	0	0	0	0	0	0	0	0	0	0	0	0	0	0	0	0
Dipsas gaigeae (Oliver, 1937)		LC	Pr	0	0	0	0	0	0	0	0	0	0	0	0	1	0	1	0	1	0	0	0	0	0	0	0	0	0	1
Enulius flavitorques (Cope, 1868)		LC	NL	0	0	0	0	0	0	1	0	0	0	1	1	1	0	1	0	1	1	1	0	0	0	0	0	0	0	1
Enulius oligostichus Smith, Arndt, & Sherbrook, 1967		DD	Pr	0	0	0	0	0	0	0	0	0	0	0	0	1	1	1	0	0	0	0	0	0	0	0	0	0	0	0
Geophis anocularis Dunn, 1920		LC	Pr	0	0	0	0	0	0	0	0	0	0	1	0	0	0	0	0	0	0	0	0	0	0	0	0	0	0	0
Geophis bicolor Günther, 1868		DD	Pr	0	0	0	0	0	0	0	0	0	0	0	0	1	0	1	0	0	0	1	0	0	0	0	0	0	1	1
Geophis blanchardi Taylor & Smith, 1939		DD	Pr	0	0	0	0	0	0	1	0	0	0	1	0	0	0	0	0	0	0	0	0	0	0	0	0	0	0	0
Geophis cancellatus Smith, 1941		LC	Pr	0	0	0	0	0	0	0	0	0	0	0	1	0	0	0	0	0	0	0	0	0	0	0	0	0	0	0
Geophis carinosus Stuart, 1941		LC	NL	0	0	0	0	0	0	0	0	0	0	1	1	0	0	0	0	0	0	0	0	0	0	0	0	0	0	0
Geophis dubius (Peters, 1861)		LC	Pr	0	0	0	0	0	0	1	0	0	0	1	0	0	0	0	0	0	0	0	0	0	0	0	0	0	0	0
Geophis duellmani Smith & Holland, 1969		LC	Pr	0	0	0	0	0	0	0	0	0	0	E	0	0	0	0	0	0	0	0	0	0	0	0	0	0	0	0
Geophis dugesii Bocourt, 1883		LC	NL	0	0	1	0	0	1	0	0	0	0	0	0	1	1	1	0	0	0	0	1	1	0	0	0	1	0	1
Geophis immaculatus Downs, 1967		LC	NL	0	0	0	0	0	0	0	0	0	0	0	1	0	0	0	0	0	0	0	0	0	0	0	0	0	0	0
Geophis incomptus Duellman, 1959		DD	Pr	0	0	0	0	0	0	0	0	0	0	0	0	0	0	1	0	0	0	0	0	0	0	0	0	0	0	0
Geophis isthmicus (Boulenger, 1894)		DD	Pr	0	0	0	0	0	0	0	0	0	0	1	0	0	0	0	0	0	0	0	0	0	0	0	0	0	0	0
Geophis juarezi Nieto-Montes de Oca, 2003		DD	NL	0	0	0	0	0	0	0	0	0	0	E	0	0	0	0	0	0	0	0	0	0	0	0	0	0	0	0
Geophis laticinctus Smith & Williams, 1963		LC	Pr	0	0	0	0	0	0	0	0	0	0	1	1	0	0	0	0	0	0	0	0	0	0	0	0	0	0	0
Geophis laticollaris Smith, Lynch, & Altig, 1965		DD	Pr	0	0	0	0	0	0	0	0	0	0	E	0	0	0	0	0	0	0	0	0	0	0	0	0	0	0	0
Geophis latifrontalis Garman, 1883		DD	Pr	0	0	0	1	1	0	0	0	0	0	0	0	0	0	0	1	0	0	0	0	0	0	0	1	0	0	0
Geophis lorancai Canseco-Márquez, Pavón-Vázquez, López-Luna, & Nieto Montes de Oca, 2016		NE	NL	0	0	0	0	0	0	1	0	0	0	0	0	0	0	0	0	0	0	0	0	0	0	0	0	0	0
Geophis maculiferus Taylor, 1941		DD	Pr	0	0	0	0	0	0	0	0	0	0	0	0	0	0	1	0	0	0	0	0	0	0	0	0	0	0	0
Geophis mutitorques (Cope, 1865)		LC	Pr	0	0	0	1	1	0	1	0	0	0	0	0	0	0	0	1	0	0	0	0	0	0	0	0	0	0	0
Geophis nasalis (Cope, 1868)		LC	Pr	0	0	0	0	0	0	0	0	0	0	0	1	0	0	0	0	0	0	0	0	0	0	0	0	0	0	0
Geophis nigrocinctus Duellman, 1959		DD	Pr	0	0	0	0	0	0	0	0	0	0	0	0	1	0	1	0	0	0	0	0	0	0	0	0	0	0	0
Geophis occabus Pavón-Vázquez et al., 2011		NE	NL	0	0	0	0	0	0	0	0	0	0	0	0	0	0	0	0	E	0	0	0	0	0	0	0	0	0	0
Geophis omiltemanus Günther, 1893		LC	Pr	0	0	0	0	0	0	0	0	0	0	1	0	0	0	0	0	1	0	0	0	0	0	0	0	0	0	0
Geophis petersii Boulenger, 1894		DD	Pr	0	0	0	0	0	0	0	0	0	0	0	0	1	0	1	0	1	0	0	0	0	0	0	0	0	1	0
Geophis pyburni Campbell & Murphy, 1977		DD	Pr	0	0	0	0	0	0	0	0	0	0	0	0	0	0	1	0	0	0	0	0	0	0	0	0	0	0	1
Geophis rhodogaster (Cope, 1868)		LC	NL	0	0	0	0	0	0	0	0	0	0	0	1	0	0	0	0	0	0	0	0	0	0	0	0	0	0	0
Geophis russatus Smith & Williams, 1966		DD	Pr	0	0	0	0	0	0	0	0	0	0	1	0	0	0	0	0	0	0	0	0	0	0	0	0	0	0	0
Geophis sallaei Boulenger, 1894		DD	Pr	0	0	0	0	0	0	0	0	0	0	1	0	0	0	0	0	0	0	0	0	0	0	0	0	0	0	0
Geophis semidoliatus (Duméril, Bibron, & Duméril, 1854)		LC	NL	0	0	0	0	0	0	1	0	0	0	1	0	0	0	0	0	0	0	0	0	0	0	0	0	0	0	0
Geophis sieboldi (Jan, 1862)		DD	Pr	0	0	0	0	0	0	0	0	0	0	0	0	1	0	1	0	1	0	1	0	0	0	0	0	0	0	1
Geophis tarascae Hartweg, 1959		DD	Pr	0	0	0	0	0	0	0	0	0	0	0	0	1	0	1	0	0	0	0	0	0	0	0	0	0	0	1
Geophis turbidus Pavón-Vázquez, Canseco-Márquez, & Nieto Montes de Oca, 2013		NE	NL	0	0	0	0	0	0	E	0	0	0	0	0	0	0	0	0	0	0	0	0	0	0	0	0	0	0	0
Heterodon kennerlyi Kennicott, 1860		NE	NL	0	0	1	0	1	1	0	0	0	0	0	0	1	0	0	0	0	0	0	0	1	1	1	1	1	0	0
Hypsiglena affinis Boulenger, 1894		NE	Pr	0	0	0	0	0	0	0	0	0	0	0	0	1	1	0	0	0	0	0	0	0	0	0	0	0	0	0
Hypsiglena catalinae Tanner, 1966		NE	Pr	E	0	0	0	0	0	0	0	0	0	0	0	0	0	0	0	0	0	0	0	0	0	0	0	0	0	0
Hypsiglena chlorophaea Cope, 1860		LC	Pr	0	1	1	0	0	0	0	0	0	0	0	0	0	0	0	0	0	0	0	1	1	0	0	0	0	0	0
Hypsiglena jani Dugès, 1866		LC	Pr	0	0	0	1	1	1	0	0	0	0	0	0	1	0	0	1	0	0	0	0	1	1	1	1	1	0	0
Hypsiglena ochrorhynchus Cope, 1860		NE	Pr	1	1	0	0	0	0	0	0	0	0	0	0	0	0	0	0	0	0	0	0	0	0	0	0	0	0	0
Hypsiglena slevini Tanner, 1943		LC	A	1	1	0	0	0	0	0	0	0	0	0	0	0	0	0	0	0	0	0	0	0	0	0	0	0	0	0
Hypsiglena tanzeri Dixon & Lieb, 1972		DD	NL	0	0	0	1	1	0	0	0	0	0	0	0	0	0	0	1	0	0	0	0	0	0	0	1	0	0	0
Hypsiglena torquata (Günther, 1860)		LC	Pr	0	0	0	0	0	0	1	0	0	0	1	0	1	1	1	0	1	1	0	1	0	0	0	0	1	0	1
Hypsiglena unaocularus Tanner, 1946		NE	Pr	0	0	0	0	0	0	0	0	0	0	0	0	0	0	0	0	0	0	0	0	0	0	0	0	0	0	E
Imantodes cenchoa (Linnaeus, 1758)		LC	Pr	0	0	0	1	1	0	1	1	0	1	1	1	0	0	0	0	1	0	0	0	0	0	0	1	0	0	0
Imantodes gemmistratus (Cope, 1861)		LC	Pr	0	0	1	1	0	0	1	1	1	1	1	1	1	1	1	1	1	1	1	1	1	0	0	0	0	0	1
Imantodes tenuissimus (Cope, 1867)		LC	Pr	0	0	0	0	0	0	0	1	1	1	0	0	0	0	0	0	0	0	0	0	0	0	0	0	0	0	0
Leptodeira frenata (Cope, 1886)		LC	NL	0	0	0	0	0	0	0	1	1	1	1	1	0	0	0	0	0	0	0	0	0	0	0	0	0	0	0
Leptodeira maculata (Hallowell, 1861)		LC	Pr	0	0	0	1	1	0	1	0	0	0	1	1	1	1	1	1	1	1	1	1	0	0	0	1	0	0	1
Leptodeira nigrofasciata Günther, 1868		LC	NL	0	0	0	0	0	0	0	0	0	0	1	1	0	0	1	0	1	0	0	0	0	0	0	0	0	0	0
Leptodeira polysticta (Günther, 1895)		NE	NL	0	0	0	0	0	0	0	1	0	0	1	0	0	1	0	0	1	0	0	1	0	0	0	0	0	0	0
Leptodeira punctata (Peters, 1866)		LC	NL	0	0	1	0	0	0	0	0	0	0	0	0	1	1	0	0	0	0	0	1	0	0	0	0	0	0	0
Leptodeira septentrionalis (Kennicott, 1859)		LC	NL	0	0	0	1	1	0	1	1	1	1	1	1	1	1	1	1	0	0	1	0	0	1	1	1	0	0	1
Leptodeira splendida Günther, 1895		LC	NL	0	0	1	0	0	0	1	0	0	0	0	0	1	1	1	0	1	1	1	1	1	0	0	0	1	0	1
Leptodeira uribei (Ramírez-Bautista & Smith, 1992)		LC	Pr	0	0	0	0	0	0	0	0	0	0	0	0	1	0	1	0	1	0	0	0	0	0	0	0	0	0	1
Ninia diademata Baird & Girard, 1853		LC	NL	0	0	0	1	1	0	1	1	0	0	1	1	0	0	0	1	0	0	0	0	0	0	0	0	0	0	0
Ninia sebae (Duméril, Bibron, & Duméril, 1854)		LC	NL	0	0	0	0	0	0	1	1	1	1	1	1	0	0	0	0	0	0	0	0	0	0	0	0	0	0	0
Pliocercus elapoides Cope, 1860		LC	NL	0	0	0	1	1	0	1	1	1	1	1	1	0	0	0	0	0	0	0	0	0	0	0	1	0	0	0
Pseudoleptodeira latifasciata (Günther, 1894)		LC	Pr	0	0	0	0	0	0	1	0	0	0	1	0	1	0	1	0	1	1	0	0	0	0	0	0	0	0	1
Rhadinaea bogertorum Myers, 1974		DD	Pr	0	0	0	0	0	0	0	0	0	0	1	0	0	0	0	0	0	0	0	0	0	0	0	0	0	0	0
Rhadinaea cuneata Myers, 1974		DD	Pr	0	0	0	0	0	0	1	0	0	0	1	0	0	0	0	0	0	0	0	0	0	0	0	0	0	0	0
Rhadinaea decorata (Günther, 1858)		LC	NL	0	0	0	1	1	0	1	0	0	0	1	1	0	0	0	0	0	0	0	0	0	0	0	0	0	0	0
Rhadinaea fulvivittis Cope, 1875		VU	NL	0	0	0	0	0	0	1	0	0	0	1	0	0	0	0	0	0	0	0	0	0	0	0	0	0	0	0
Rhadinaea gaigeae Bailey, 1937		DD	NL	0	0	0	1	1	0	0	0	0	0	0	0	0	0	0	1	0	0	0	0	0	0	0	1	0	0	0
Rhadinaea hesperia Bailey, 1940		LC	Pr	0	0	0	1	0	1	1	0	0	0	1	0	1	1	1	0	1	1	1	1	1	0	0	0	0	0	1
Rhadinaea laureata (Günther, 1868)		LC	NL	0	0	0	0	0	0	0	0	0	0	0	0	1	0	1	0	0	1	1	0	1	0	0	0	1	1	0
Rhadinaea macdougalli Smith & Langebartel, 1949		DD	Pr	0	0	0	0	0	0	0	0	0	0	1	0	0	0	0	0	0	0	0	0	0	0	0	0	0	0	0
Rhadinaea marcellae Taylor, 1949		EN	Pr	0	0	0	1	1	0	1	0	0	0	0	0	0	0	0	0	0	0	0	0	0	0	0	0	0	0	0
Rhadinaea montana Smith, 1944		EN	Pr	0	0	0	0	0	0	0	0	0	0	0	0	0	0	0	0	0	0	0	0	0	0	E	0	0	0	0
Rhadinaea myersi Rossman, 1965		DD	Pr	0	0	0	0	0	0	0	0	0	0	1	0	0	0	0	0	1	0	0	0	0	0	0	0	0	0	0
Rhadinaea nuchalis García-Vázquez, Pavón-Vázquez, Blancas-Hernández, Blancas-Calva & Centenero-Alcalá, 2018		NE	NL	0	0	0	0	0	0	0	0	0	0	0	0	0	0	0	0	E	0	0	0	0	0	0	0	0	0	0
Rhadinaea omiltemana (Günther, 1894)		DD	Pr	0	0	0	0	0	0	0	0	0	0	0	0	0	0	0	0	E	0	0	0	0	0	0	0	0	0	0
Rhadinaea quinquelineata Cope, 1886		DD	Pr	0	0	0	1	0	0	1	0	0	0	0	0	0	0	0	0	0	0	0	0	0	0	0	0	0	0	0
Rhadinaea taeniata (Peters, 1863)		LC	NL	0	0	0	0	0	0	0	0	0	0	1	0	1	1	1	0	1	1	1	0	0	0	0	0	0	1	1
Rhadinella donaji Campbell, 2015		NE	NL	0	0	0	0	0	0	0	0	0	0	E	0	0	0	0	0	0	0	0	0	0	0	0	0	0	0	0
Rhadinella dysmica Campillo, Dávila-Galavíz, Flores-Villela & Campbell, 2016		NE	NL	0	0	0	0	0	0	0	0	0	0	0	0	0	0	0	0	E	0	0	0	0	0	0	0	0	0	0
Rhadinella godmani (Günther, 1865)		LC	NL	0	0	0	0	0	0	0	0	0	0	1	1	0	0	0	0	0	0	0	0	0	0	0	0	0	0	0
Rhadinella hannsteini (Stuart, 1949)		DD	NL	0	0	0	0	0	0	0	0	0	0	0	1	0	0	0	0	0	0	0	0	0	0	0	0	0	0	0
Rhadinella kanalchutchan (Mendelson & Kizirian, 1995)		DD	Pr	0	0	0	0	0	0	0	0	0	0	0	E	0	0	0	0	0	0	0	0	0	0	0	0	0	0	0
Rhadinella kinkelini (Boettger, 1898)		LC	NL	0	0	0	0	0	0	0	0	0	0	0	1	0	0	0	0	0	0	0	0	0	0	0	0	0	0	0
Rhadinella lachrymans (Cope, 1870)		LC	NL	0	0	0	0	0	0	0	0	0	0	0	1	0	0	0	0	0	0	0	0	0	0	0	0	0	0	0
Rhadinella posadasi (Slevin, 1936)		EN	NL	0	0	0	0	0	0	0	0	0	0	0	1	0	0	0	0	0	0	0	0	0	0	0	0	0	0	0
Rhadinophanes monticola Myers & Campbell, 1981		DD	Pr	0	0	0	0	0	0	0	0	0	0	0	0	0	0	0	0	E	0	0	0	0	0	0	0	0	0	0
Sibon dimidiatus (Günther, 1872)		LC	NL	0	0	0	0	0	0	1	0	0	0	1	1	0	0	0	0	0	0	0	0	0	0	0	0	0	0	0
Sibon nebulatus (Linnaeus, 1758)		LC	NL	0	0	0	1	0	0	1	1	1	1	0	1	1	1	1	0	1	0	0	0	0	0	0	0	0	0	1
Sibon sanniolus (Cope, 1866)		LC	NL	0	0	0	0	0	0	0	1	1	1	0	0	0	0	0	0	0	0	0	0	0	0	0	0	0	0	0
Tantalophis discolor (Günther, 1860)		VU	A	0	0	0	0	0	0	0	0	0	0	E	0	0	0	0	0	0	0	0	0	0	0	0	0	0	0	0
Tropidodipsas annulifera Boulenger, 1894		LC	Pr	0	0	0	0	0	0	0	0	0	0	0	0	1	1	1	0	1	0	0	1	0	0	0	0	0	0	1
Tropidodipsas fasciata Günther, 1858		LC	NL	0	0	0	0	1	0	0	1	1	1	1	1	0	0	1	0	1	0	0	0	0	0	0	1	0	0	0
Tropidodipsas fischeri (Boulenger, 1894)		LC	NL	0	0	0	0	0	0	0	0	0	0	1	1	0	0	0	0	0	0	0	0	0	0	0	0	0	0	0
Tropidodipsas philippii (Jan, 1863)		LC	Pr	0	0	0	0	0	0	0	0	0	0	1	0	1	1	1	0	0	0	0	1	0	0	0	0	0	0	1
Tropidodipsas repleta Smith, Lemos-Espinal, Hartman & Chiszar, 2005		DD	NL	0	0	1	0	0	0	0	0	0	0	0	0	0	0	0	0	0	0	0	0	1	0	0	0	0	0	0
Tropidodipsas sartorii Cope, 1863		LC	Pr	0	0	0	1	1	0	1	1	1	1	1	1	0	0	0	1	1	0	0	0	0	0	1	1	0	0	0
Tropidodipsas zweifeli (Liner & Wilson, 1970)		NE	Pr	0	0	0	0	0	0	1	0	0	0	0	0	0	0	0	0	1	1	0	0	0	0	0	0	0	0	0
Elapidae
Hydrophis platurus (Linnaeus, 1766)		LC	NL	1	1	1	0	0	0	0	0	0	0	1	1	1	1	1	0	1	0	0	1	0	0	0	0	0	0	1
Laticauda colubrina (Schneider, 1799)		LC	NL	0	0	0	0	0	0	0	0	0	0	0	1	0	0	0	0	0	0	0	0	0	0	0	0	0	0	0
Micruroides euryxanthus (Kennicott, 1860)		LC	A	0	0	1	0	0	0	0	0	0	0	0	0	1	1	0	0	0	0	0	1	1	0	0	0	0	0	0
Micrurus bernadi (Cope, 1887)		LC	NL	0	0	0	1	0	0	1	0	0	0	0	0	0	0	0	0	0	0	0	0	0	0	0	0	0	0	0
Micrurus bogerti Roze, 1967		DD	Pr	0	0	0	0	0	0	0	0	0	0	1	1	0	0	0	0	0	0	0	0	0	0	0	0	0	0	0
Micrurus browni Schmidt & Smith, 1943		LC	Pr	0	0	0	0	0	0	0	0	0	0	1	1	1	0	0	0	1	0	1	0	0	0	0	0	0	0	1
Micrurus diastema (Duméril, Bibron, & Duméril, 1854)		LC	Pr	0	0	0	0	0	0	1	1	1	1	1	1	0	0	0	0	0	0	0	0	0	0	0	0	0	0	0
Micrurus distans (Kennicott, 1860)		LC	Pr	0	0	1	0	0	1	0	0	0	0	0	0	1	1	1	0	1	0	0	1	1	0	0	0	0	0	1
Micrurus elegans Jan, 1858		LC	Pr	0	0	0	0	0	0	1	0	0	0	1	1	0	0	0	0	0	0	0	0	0	0	0	0	0	0	0
Micrurus ephippifer (Cope, 1886)		VU	Pr	0	0	0	0	0	0	0	0	0	0	E	0	0	0	0	0	0	0	0	0	0	0	0	0	0	0	0
Micrurus laticollaris Peters, 1870		LC	Pr	0	0	0	0	0	0	1	0	0	0	1	0	1	0	1	0	1	1	1	0	0	0	0	0	0	0	1
Micrurus latifasciatus Schmidt, 1933		LC	NL	0	0	0	0	0	0	0	0	0	0	1	1	0	0	0	0	0	0	0	0	0	0	0	0	0	0	0
Micrurus nebularis Roze, 1989		DD	Pr	0	0	0	0	0	0	1	0	0	0	1	0	0	0	0	0	0	0	0	0	0	0	0	0	0	0	0
Micrurus nigrocinctus (Girard, 1854)		LC	Pr	0	0	0	0	0	0	0	0	0	0	1	1	0	0	0	0	0	0	0	0	0	0	0	0	0	0	0
Micrurus pachecogili Campbell, 2000		DD	NL	0	0	0	0	0	0	1	0	0	0	1	0	0	0	0	0	0	0	0	0	0	0	0	0	0	0	0
Micrurus proximans Smith & Chrapliwy, 1958		LC	Pr	0	0	0	0	0	0	0	0	0	0	0	0	1	1	0	0	0	0	0	0	0	0	0	0	0	0	0
Micrurus tamaulipensis Lavin-Murcio & Dixon, 2004		DD	NL	0	0	0	0	0	0	0	0	0	0	0	0	0	0	0	0	0	0	0	0	0	0	0	E	0	0	0
Micrurus tener (Baird & Girard, 1953)		LC	NL	0	0	0	1	1	0	1	0	0	0	0	0	0	0	1	1	0	1	1	0	0	1	1	1	1	1	1
Leptotyphlopidae
Epictia bakewelli (Oliver, 1937)		NE	NL	0	0	0	0	0	0	0	0	0	0	1	0	0	0	1	0	1	0	1	0	0	0	0	0	0	0	1
Epictia magnamaculata Taylor, 1940		LC	NL	0	0	0	0	0	0	0	0	0	1	0	0	0	0	0	0	0	0	0	0	0	0	0	0	0	0	0
Epictia phenops (Cope, 1875)		NE	NL	0	0	0	1	0	0	0	0	0	1	1	1	0	0	0	1	1	0	0	0	0	0	0	1	0	0	0
Epictia schneideri Wallach, 2016		NE	NL	0	0	0	0	0	0	0	0	0	0	1	0	0	0	0	0	1	0	0	0	0	0	0	0	0	0	0
Epictia vindumi Wallach, 2016		NE	NL	0	0	0	0	0	0	0	0	1	1	0	0	0	0	0	0	0	0	0	0	0	0	0	0	0	0	0
Rena boettgeri (Werner, 1899)		NE	NL	E	0	0	0	0	0	0	0	0	0	0	0	0	0	0	0	0	0	0	0	0	0	0	0	0	0	0
Rena bressoni (Taylor, 1939)		DD	Pr	0	0	0	0	0	0	0	0	0	0	0	0	1	0	1	0	0	0	0	0	0	0	0	0	0	0	0
Rena dissecta (Cope, 1896)		LC	NL	0	0	0	0	0	0	0	0	0	0	0	0	0	0	0	0	0	0	0	0	1	1	0	0	0	0	0
Rena dugesii (Bocourt, 1881)		NE	NL	0	0	1	0	0	0	0	0	0	0	0	0	1	0	0	0	0	0	0	1	1	0	0	0	0	0	1
Rena dulcis (Baird & Girard, 1853)		LC	NL	0	0	0	1	1	0	0	0	0	0	0	0	0	0	0	1	0	0	0	0	1	1	1	1	0	1	0
Rena humilis Baird &Girard, 1853		LC	NL	1	1	1	0	0	0	0	0	0	0	0	0	1	1	1	0	0	0	0	0	0	0	0	0	0	0	0
Rena iversoni (Smith, Breukelen, Auth, & Chiszar, 1998)		NE	NL	0	0	0	0	0	0	0	0	0	0	0	0	0	0	0	0	0	0	0	0	0	0	0	E	0	0	0
Rena maxima (Loveridge, 1932)		LC	NL	0	0	0	0	0	0	1	0	0	0	1	0	0	0	1	0	1	1	1	0	0	0	0	0	0	0	0
Rena myopica (Garman, 1884)		LC	NL	0	0	0	1	1	0	1	0	0	0	0	0	0	0	0	0	0	0	0	0	0	0	1	1	0	0	0
Rena segrega (Klauber, 1939)		NE	NL	0	0	0	0	1	0	0	0	0	0	0	0	0	0	0	0	0	0	0	0	1	1	1	0	1	0	0
Loxocemidae
Loxocemus bicolor Cope, 1861		LC	Pr	0	0	0	0	0	0	0	0	0	0	1	1	1	1	1	0	1	1	0	0	0	0	0	0	0	0	1
Natricidae
Adelophis copei Dugès, 1879		VU	Pr	0	0	0	0	0	0	0	0	0	0	0	0	1	0	1	0	0	1	0	0	0	0	0	0	0	0	0
Adelophis foxi Rossman & Blaney, 1968		DD	Pr	0	0	0	0	0	0	0	0	0	0	0	0	0	0	0	0	0	0	0	0	0	0	0	0	E	0	0
Nerodia erythrogaster (Forster, 1771)		LC	A	0	0	0	0	0	0	0	0	0	0	0	0	0	0	0	0	0	0	0	0	0	1	1	1	1	0	0
Nerodia rhombifer (Hallowell, 1852)		LC	NL	0	0	0	1	1	0	1	1	0	0	0	1	0	0	0	0	0	0	0	0	0	1	1	1	0	0	0
Storeria dekayi (Holbrook, 1836)		LC	NL	0	0	0	1	1	0	1	0	0	0	0	1	0	0	0	0	0	0	0	0	0	0	1	1	0	0	0
Storeria hidalgoensis Taylor, 1942		VU	NL	0	0	0	1	1	0	0	0	0	0	0	0	0	0	0	1	0	0	0	0	0	1	1	1	0	0	0
Storeria storerioides (Cope, 1865)		LC	NL	0	0	1	1	1	1	1	0	0	0	1	0	1	1	1	1	0	1	1	1	1	0	0	0	1	1	1
Thamnophis bogerti Rossman & Burbrink, 2005		NE	NL	0	0	0	0	0	0	0	0	0	0	E	0	0	0	0	0	0	0	0	0	0	0	0	0	0	0	0
Thamnophis chrysocephalus (Cope, 1885)		LC	A	0	0	0	0	0	0	1	0	0	0	1	0	0	0	0	0	1	0	0	0	0	0	0	0	0	0	0
Thamnophis conanti Rossman & Burbrink, 2005		NE	NL	0	0	0	0	0	0	1	0	0	0	0	0	0	0	0	0	0	0	0	0	0	0	0	0	0	0	0
Thamnophis cyrtopsis (Kennicott, 1860)		LC	A	0	0	1	1	1	1	1	0	0	0	1	1	1	1	1	1	1	1	1	1	1	1	1	1	1	1	1
Thamnophis elegans (Baird & Girard, 1853)		LC	A	0	1	0	0	0	0	0	0	0	0	0	0	0	0	0	0	0	0	0	0	1	0	0	0	0	0	0
Thamnophis eques (Reuss, 1834)		LC	A	0	0	1	1	1	1	1	0	0	0	1	0	1	1	1	1	1	1	1	0	1	0	1	0	1	1	0
Thamnophis errans Smith, 1942		LC	NL	0	0	0	0	0	0	0	0	0	0	0	0	1	1	0	0	0	0	0	0	1	0	0	0	1	0	0
Thamnophis exsul Rossman, 1969		LC	A	0	0	0	0	0	0	0	0	0	0	0	0	0	0	0	0	0	0	0	0	0	1	1	1	0	0	0
Thamnophis fulvus (Bocourt, 1893)		LC	NL	0	0	0	0	0	0	0	0	0	0	0	1	0	0	0	0	0	0	0	0	0	0	0	0	0	0	0
Thamnophis godmani (Günther, 1894)		LC	A	0	0	0	0	0	0	0	0	0	0	1	0	0	0	0	0	1	0	0	0	0	0	0	0	0	0	0
Thamnophis hammondii (Kennicott, 1860)		LC	A	1	1	0	0	0	0	0	0	0	0	0	0	0	0	0	0	0	0	0	0	0	0	0	0	0	0	0
Thamnophis lineri Rossman & Burbrink, 2005		NE	NL	0	0	0	0	0	0	0	0	0	0	E	0	0	0	0	0	0	0	0	0	0	0	0	0	0	0	0
Thamnophis marcianus (Baird & Girard, 1853)		LC	A	0	1	1	1	1	0	0	1	1	1	1	1	0	0	0	1	0	0	0	0	1	1	1	1	1	0	0
Thamnophis melanogaster (Peters, 1864)		EN	A	0	0	1	1	1	1	0	0	0	0	0	0	1	1	1	1	0	0	1	0	1	0	0	0	1	1	1
Thamnophis mendax Walker, 1955		EN	A	0	0	0	0	0	0	0	0	0	0	0	0	0	0	0	0	0	0	0	0	0	0	0	E	0	0	0
Thamnophis nigronuchalis Thompson, 1957		DD	Pr	0	0	0	0	0	0	0	0	0	0	0	0	0	1	0	0	0	0	0	0	0	0	0	0	1	0	0
Thamnophis postremus (Smith, 1942)		LC	NL	0	0	0	0	0	0	0	0	0	0	0	0	0	0	1	0	0	0	0	0	0	0	0	0	0	0	0
Thamnophis proximus (Say, 1823)		LC	A	0	0	0	1	1	0	1	1	1	1	1	1	0	0	1	0	1	0	0	0	0	1	1	1	0	0	0
Thamnophis pulchrilatus (Cope, 1885)		LC	NL	0	0	0	0	0	1	1	0	0	0	0	0	1	1	1	1	0	0	1	0	0	0	1	1	1	1	0
Thamnophis rossmani Conant, 2000		DD	NL	0	0	0	0	0	0	0	0	0	0	0	0	0	E	0	0	0	0	0	0	0	0	0	0	0	0	0
Thamnophis scalaris Cope, 1861		LC	A	0	0	0	1	1	0	1	0	0	0	1	0	1	0	1	1	0	1	1	0	0	0	0	0	0	1	0
Thamnophis scaliger (Jan, 1863)		VU	A	0	0	0	1	1	1	1	0	0	0	0	0	1	0	1	0	0	0	1	0	0	0	0	0	0	1	0
Thamnophis sirtalis (Linnaeus, 1758)		LC	Pr	0	0	0	0	0	0	0	0	0	0	0	0	0	0	0	0	0	0	0	0	1	0	0	0	0	0	0
Thamnophis sumichrasti (Cope, 1866)		LC	A	0	0	0	1	1	0	1	0	0	0	1	0	0	0	0	1	0	0	0	0	0	0	0	0	0	0	0
Thamnophis unilabialis Tanner, 1985		NE	NL	0	0	1	0	0	0	0	0	0	0	0	0	0	0	0	0	0	0	0	0	1	0	0	0	1	0	0
Thamnophis validus (Kennicott, 1860)		LC	NL	1	0	1	0	0	0	0	0	0	0	0	0	1	1	1	0	0	0	0	1	1	0	0	0	1	0	1
Typhlopidae
Amerotyphlops microstomus (Cope, 1866)		LC	NL	0	0	0	0	0	0	0	1	1	1	0	0	0	0	0	0	0	0	0	0	0	0	0	0	0	0	0
Amerotyphlops tenuis (Salvin, 1860)		LC	NL	0	0	0	0	0	0	1	0	0	0	1	0	0	0	0	0	0	0	0	0	0	0	0	0	0	0	0
Indotyphlops braminus (Daudin, 1803)		NA	NA	0	0	IN	IN	0	IN	IN	IN	IN	IN	IN	IN	IN	IN	IN	IN	IN	IN	IN	IN	0	0	IN	IN	0	IN	IN
Viperidae
Agkistrodon bilineatus (Günther, 1863)		NT	Pr	0	0	1	0	0	0	1	0	0	0	1	1	1	1	1	0	1	1	0	1	1	0	0	0	0	0	1
Agkistrodon contortrix (Linnaeus, 1766)		LC	NL	0	0	0	0	0	0	0	0	0	0	0	0	0	0	0	0	0	0	0	0	1	0	0	0	0	0	0
Agkistrodon laticinctus (Gloyd & Conant, 1934)		NE	NL	0	0	0	0	0	0	0	0	0	0	0	0	0	0	0	0	0	0	0	0	1	1	0	0	0	0	0
Agkistrodon russeolus Gloyd, 1972		NE	NL	0	0	0	0	0	0	0	1	1	1	0	0	0	0	0	0	0	0	0	0	0	0	0	0	0	0	0
Agkistrodon taylori Burger & Robertson, 1951		LC	A	0	0	0	1	1	0	0	0	0	0	0	0	0	0	0	1	0	0	0	0	0	0	1	1	0	0	0
Atropoides mexicanus (Duméril, Bibron, & Duméril, 1854)		LC	NL	0	0	0	0	0	0	0	0	0	0	0	1	0	0	0	0	0	0	0	0	0	0	0	0	0	0	0
Atropoides nummifer (Rüppell, 1845)		LC	A	0	0	0	1	1	0	1	0	0	0	1	0	0	0	0	1	0	0	0	0	0	0	0	0	0	0	0
Atropoides occiduus (Hoge, 1966)		LC	NL	0	0	0	0	0	0	0	0	0	0	0	1	0	0	0	0	0	0	0	0	0	0	0	0	0	0	0
Atropoides olmec (Pérez-Higareda, Smith, & Julia-Zertuche, 1985)		LC	A	0	0	0	0	0	0	0	0	0	0	1	1	0	0	0	0	0	0	0	0	0	0	0	0	0	0	0
Bothriechis aurifer (Salvin, 1860)		VU	A	0	0	0	0	0	0	0	0	0	0	0	1	0	0	0	0	0	0	0	0	0	0	0	0	0	0	0
Bothriechis bicolor (Bocourt, 1868)		LC	A	0	0	0	0	0	0	0	0	0	0	0	1	0	0	0	0	0	0	0	0	0	0	0	0	0	0	0
Bothriechis rowleyi (Bogert, 1968)		VU	Pr	0	0	0	0	0	0	0	0	0	0	1	1	0	0	0	0	0	0	0	0	0	0	0	0	0	0	0
Bothriechis schlegelii (Berthold, 1846)		LC	NL	0	0	0	0	0	0	0	0	0	0	0	1	0	0	0	0	0	0	0	0	0	0	0	0	0	0	0
Bothrops asper (Garman, 1884 (1883)		NE	NL	0	0	0	1	1	0	1	1	1	1	1	1	0	0	0	1	0	0	0	0	0	0	0	1	0	0	0
Cerrophidion godmani (Günther, 1863)		LC	NL	0	0	0	0	0	0	0	0	0	0	1	1	0	0	0	0	0	0	0	0	0	0	0	0	0	0	0
Cerrophidion petlalcalensis López-Luna, Vogt, & Torre-Loranca, 1999		DD	NL	0	0	0	0	0	0	0	0	0	0	0	0	0	0	0	0	0	0	0	0	0	0	0	0	0	0	0
Cerrophidion tzotzilorum (Campbell, 1985)		LC	Pr	0	0	0	0	0	0	0	0	0	0	0	E	0	0	0	0	0	0	0	0	0	0	0	0	0	0	0
Crotalus angelensis Klauber, 1963		LC	NL	0	E	0	0	0	0	0	0	0	0	0	0	0	0	0	0	0	0	0	0	0	0	0	0	0	0	0
Crotalus aquilus Klauber, 1952		LC	Pr	0	0	0	1	1	1	0	0	0	0	0	0	1	0	1	1	0	0	1	0	0	0	0	0	0	1	0
Crotalus armstrongi Campbell, 1979		NE	NL	0	0	0	0	0	0	0	0	0	0	0	0	1	1	0	0	0	0	0	0	0	0	0	0	0	0	1
Crotalus atrox Baird & Girard, 1853		LC	Pr	1	1	1	1	1	1	0	0	0	0	1	0	0	0	0	1	0	0	1	1	1	1	1	1	1	0	0
Crotalus basiliscus (Cope, 1864)		LC	Pr	0	0	1	0	0	1	0	0	0	0	0	0	1	1	1	0	0	0	0	1	1	0	0	0	1	0	1
Crotalus caliginis Klauber, 1949		LC	NL	0	E	0	0	0	0	0	0	0	0	0	0	0	0	0	0	0	0	0	0	0	0	0	0	0	0	0
Crotalus campbelli Bryson, et al. 2014		NE	NL	0	0	0	0	0	0	0	0	0	0	0	0	1	1	0	0	0	0	0	0	0	0	0	0	0	0	1
Crotalus catalinensis Cliff, 1954		CR	A	E	0	0	0	0	0	0	0	0	0	0	0	0	0	0	0	0	0	0	0	0	0	0	0	0	0	0
Crotalus cerastes Hallowell, 1854		LC	Pr	0	1	1	0	0	0	0	0	0	0	0	0	0	0	0	0	0	0	0	0	0	0	0	0	0	0	0
Crotalus culminatus Klauber, 1952		NE	NL	0	0	0	0	0	0	1	0	0	0	1	0	0	0	1	0	1	1	1	0	0	0	0	0	0	0	0
Crotalus enyo (Cope, 1861)		LC	A	1	1	0	0	0	0	0	0	0	0	0	0	0	0	0	0	0	0	0	0	0	0	0	0	0	0	0
Crotalus ericsmithi Campbell & Flores-Villela, 2008		NE	NL	0	0	0	0	0	0	0	0	0	0	0	0	0	0	0	0	E	0	0	0	0	0	0	0	0	0	0
Crotalus estebanensis (Klauber, 1949)		LC	NL	0	0	E	0	0	0	0	0	0	0	0	0	0	0	0	0	0	0	0	0	0	0	0	0	0	0	0
Crotalus helleri Meek, 1905		NE	NL	0	1	0	0	0	0	0	0	0	0	0	0	0	0	0	0	0	0	0	0	0	0	0	0	0	0	0
Crotalus intermedius Troschel, 1865		LC	A	0	0	0	1	0	0	1	0	0	0	1	0	0	0	0	0	1	0	0	0	0	0	0	0	0	0	0
Crotalus lannomi Tanner, 1966		DD	A	0	0	0	0	0	0	0	0	0	0	0	0	1	0	0	0	0	0	0	0	0	0	0	0	0	0	1
Crotalus lepidus (Kennicott, 1861)		LC	Pr	0	0	1	0	1	1	0	0	0	0	0	0	1	1	0	0	0	0	0	1	1	1	1	0	1	0	0
Crotalus lorenzoensis Radcliffe & Maslin, 1975		LC	NL	0	E	0	0	0	0	0	0	0	0	0	0	0	0	0	0	0	0	0	0	0	0	0	0	0	0	0
Crotalus mitchellii (Cope, 1861)		LC	Pr	E	0	0	0	0	0	0	0	0	0	0	0	0	0	0	0	0	0	0	0	0	0	0	0	0	0	0
Crotalus molossus Baird & Girard, 1853		LC	Pr	0	0	1	1	1	1	1	0	0	0	1	0	1	1	1	1	0	1	1	1	1	1	1	1	1	1	0
Crotalus morulus Klauber, 1952		NE	NL	0	0	0	0	0	0	0	0	0	0	0	0	0	0	0	0	0	0	0	0	0	1	1	1	0	0	0
Crotalus muertensis Klauber, 1949		LC	NL	0	E	0	0	0	0	0	0	0	0	0	0	0	0	0	0	0	0	0	0	0	0	0	0	0	0	0
Crotalus ornatus Hallowell, 1854		NE	NL	0	0	0	0	0	0	0	0	0	0	0	0	0	0	0	0	0	0	0	0	1	1	1	0	0	0	0
Crotalus polisi Meik, Schaack, Flores-Villela & Streicher, 2018		NE	NL	0	E	0	0	0	0	0	0	0	0	0	0	0	0	0	0	0	0	0	0	0	0	0	0	0	0	0
Crotalus polystictus (Cope, 1865)		LC	Pr	0	0	0	0	0	1	1	0	0	0	0	0	1	0	1	1	0	1	1	0	0	0	0	0	0	1	0
Crotalus pricei Van Denburgh, 1895		LC	Pr	0	0	1	0	1	1	0	0	0	0	0	0	1	1	0	0	0	0	0	0	1	1	1	1	1	0	0
Crotalus pusillus Klauber, 1952		EN	A	0	0	0	0	0	0	0	0	0	0	0	0	1	0	1	0	0	0	0	0	0	0	0	0	0	0	1
Crotalus pyrrhus (Cope, 1866)		NE	NL	0	1	1	0	0	0	0	0	0	0	0	0	0	0	0	0	0	0	0	0	0	0	0	0	0	0	0
Crotalus ravus Cope, 1865		LC	A	0	0	0	1	0	0	1	0	0	0	1	0	0	0	0	1	1	1	1	0	0	0	0	0	0	1	0
Crotalus ruber Cope, 1892		LC	Pr	1	1	0	0	0	0	0	0	0	0	0	0	0	0	0	0	0	0	0	0	0	0	0	0	0	0	0
Crotalus scutulatus (Kennicott, 1861)		LC	Pr	0	0	1	1	1	1	1	0	0	0	0	0	1	0	0	1	0	0	1	0	1	1	1	1	1	0	0
Crotalus simus Latreille, 1801		LC	NL	0	0	0	0	0	0	0	0	0	0	1	1	0	0	0	0	0	0	0	0	0	0	0	0	0	0	0
Crotalus stejnegeri Kennicott, 1859		VU	A	0	0	0	0	0	0	0	0	0	0	0	0	0	0	0	0	0	0	0	1	0	0	0	0	1	0	0
Crotalus tancitarensis Alvarado-Díaz & Campbell, 2004		DD	NL	0	0	0	0	0	0	0	0	0	0	0	0	0	0	1	0	0	0	0	0	0	0	0	0	0	0	0
Crotalus thalassoporus Meik, Schaack, Flores-Villela & Streicher, 2018		NE	NL	0	E	0	0	0	0	0	0	0	0	0	0	0	0	0	0	0	0	0	0	0	0	0	0	0	0	0
Crotalus tigris Kennicott, 1859		LC	Pr	0	0	1	0	0	0	0	0	0	0	0	0	0	0	0	0	0	0	0	0	0	0	0	0	0	0	0
Crotalus tlaloci Bryson, et al., 2014		NE	NL	0	0	0	0	0	0	0	0	0	0	0	0	0	0	1	0	1	1	1	0	0	0	0	0	0	0	0
Crotalus totonacus Gloyd & Kauffeld, 1940		NE	NL	0	0	0	1	1	0	0	0	0	0	0	0	0	0	0	1	0	0	0	0	0	0	1	1	0	0	0
Crotalus transversus Taylor, 1944		LC	P	0	0	0	0	0	0	0	0	0	0	0	0	0	0	0	0	0	1	1	0	0	0	0	0	0	1	0
Crotalus triseriatus (Wagler, 1830)		LC	NL	0	0	0	1	0	0	1	0	0	0	0	0	0	0	1	1	0	1	1	0	0	0	0	0	0	1	0
Crotalus tzabcan Klauber, 1952		LC	NL	0	0	0	0	0	0	0	1	1	1	0	0	0	0	0	0	0	0	0	0	0	0	0	0	0	0	0
Crotalus viridis (Rafinesque, 1818)		LC	Pr	1	1	1	0	0	0	0	0	0	0	0	0	0	0	0	0	0	0	0	0	1	1	0	0	0	0	0
Crotalus willardi Meek, 1905		LC	Pr	0	0	1	0	0	0	0	0	0	0	0	0	0	0	0	0	0	0	0	0	1	0	0	0	1	0	0
Mixcoatlus barbouri (Dunn, 1919)		EN	NL	0	0	0	0	0	0	0	0	0	0	0	0	0	0	0	0	E	0	0	0	0	0	0	0	0	0	0
Mixcoatlus browni (Shreve, 1938)		NE	NL	0	0	0	0	0	0	0	0	0	0	0	0	0	0	0	0	E	0	0	0	0	0	0	0	0	0	0
Mixcoatlus melanurus (Müller, 1924)		EN	Pr	0	0	0	0	0	0	1	0	0	0	1	0	0	0	0	0	0	0	0	0	0	0	0	0	0	0	0
Ophryacus smaragdinus Grünwald, Jones, Franz.Chávez, & Ahumada-Carrillo, 2015		NE	NL	0	0	0	1	0	0	1	0	0	0	0	0	0	0	0	0	0	0	0	0	0	0	0	0	0	0	0
Ophryacus undulatus (Jan, 1859)		VU	Pr	0	0	0	0	0	0	1	0	0	0	1	0	0	0	0	0	1	0	0	0	0	0	0	0	0	0	0
Porthidium dunni (Hartweg & Oliver, 1938)		LC	A	0	0	0	0	0	0	0	0	0	0	1	1	0	0	0	0	0	0	0	0	0	0	0	0	0	0	0
Porthidium hespere (Campbell, 1976)		DD	Pr	0	0	0	0	0	0	0	0	0	0	0	0	0	0	1	0	1	0	0	0	0	0	0	0	0	0	1
Porthidium nasutum (Bocourt, 1868)		LC	Pr	0	0	0	0	0	0	0	0	0	0	0	1	0	0	0	0	0	0	0	0	0	0	0	0	0	0	0
Porthidium yucatanicum (Smith, 1941)		LC	Pr	0	0	0	0	0	0	0	1	1	1	0	0	0	0	0	0	0	0	0	0	0	0	0	0	0	0	0
Sistrurus tergeminus (Say, 1823)		NE	Pr	0	0	0	0	0	0	0	0	0	0	0	0	0	0	0	0	0	0	0	0	0	1	1	1	0	0	0
Xenodontidae
Clelia scytalina (Cope, 1867)		LC	NL	0	0	0	0	0	0	0	0	0	0	1	1	1	0	0	0	1	0	0	0	0	0	0	0	0	0	1
Conophis lineatus (Duméril Bribon & Duméril, 1854)		LC	NL	0	0	0	0	0	0	0	1	1	1	1	1	0	0	0	1	0	0	0	0	0	0	0	0	0	0	0
Conophis vittatus Peters, 1860		LC	NL	0	0	0	0	0	0	1	0	0	0	1	1	1	0	1	0	1	1	1	0	0	0	0	0	0	0	1
Manolepis putnami (Jan, 1863)		LC	NL	0	0	0	0	0	0	0	0	0	0	1	1	1	1	1	0	1	0	0	0	0	0	0	0	0	0	1
Oxyrhopus petolarius (Linnaeus, 1758)		LC	NL	0	0	0	0	0	0	1	0	0	0	1	1	0	0	0	0	0	0	0	0	0	0	0	0	0	0	0
Tretanorhinus nigroluteus Cope, 1861		LC	NL	0	0	0	0	0	0	0	1	0	1	1	1	0	0	0	0	0	0	0	0	0	0	0	0	0	0	0
Xenodon rabdocephalus (Wied-Neuwied, 1824)		LC	NL	0	0	0	0	0	0	0	1	0	1	1	1	0	0	0	0	1	0	0	0	0	0	0	0	0	0	0
ORDER TESTUDINES
Chelonidae
Caretta caretta (Linnaeus, 1758)		VU	P	1	1	1	0	0	0	0	1	1	1	0	0	1	0	0	0	0	0	0	1	0	0	0	1	0	0	1
Chelonia mydas (Linnaeus, 1758)		EN	P	1	1	1	0	0	0	0	1	1	1	1	1	1	1	1	0	1	0	0	1	0	0	0	1	0	0	1
Eretmochelys imbricata Linnaeus, 1766		CR	P	1	1	1	0	0	0	0	1	1	1	1	1	1	1	0	0	1	0	0	1	0	0	0	1	0	0	1
Lepidochelys kempii (Garman, 1880)		CR	P	0	0	0	0	0	0	0	1	1	0	0	0	0	0	0	0	0	0	0	0	0	0	0	1	0	0	0
Lepidochelys olivacea (Eschscholtz, 1829)		VU	P	1	1	1	0	0	0	0	0	0	0	1	1	1	1	1	0	1	0	0	1	0	0	0	0	0	0	1
Chelydridae
Chelydra rossignonii (Bocourt, 1868)		VU	NL	0	0	0	0	0	0	0	1	0	0	1	1	0	0	0	0	0	0	0	0	0	0	0	0	0	0	0
Dermatemydidae
Dermatemys mawii Gray, 1847		CR	P	0	0	0	0	0	0	0	1	1	1	1	1	0	0	0	0	0	0	0	0	0	0	0	0	0	0	0
Dermochelyidae
Dermochelys coriacea (Vandelli, 1761)		VU	P	1	1	1	0	0	0	0	1	0	1	1	1	1	1	1	0	1	0	0	1	0	0	0	1	0	0	1
Emydidae
Actinemys marmorata (Baird & Girard, 1852)		VU	NL	0	1	0	0	0	0	0	0	0	0	0	0	0	0	0	0	0	0	0	0	0	0	0	0	0	0	0
Chrysemys picta (Schneider, 1783)		LC	A	0	0	0	0	0	0	0	0	0	0	0	0	0	0	0	0	0	0	0	0	1	0	0	0	0	0	0
Pseudemys gorzugi Ward, 1984		NT	A	0	0	0	0	0	0	0	0	0	0	0	0	0	0	0	0	0	0	0	0	0	1	1	1	0	0	0
Terrapene coahuila Schmidt & Owens, 1944		EN	P	0	0	0	0	0	0	0	0	0	0	0	0	0	0	0	0	0	0	0	0	0	E	0	0	0	0	0
Terrapene mexicana (Gray, 1849)		NE	NL	0	0	0	1	1	0	0	0	0	0	0	0	0	0	0	0	0	0	0	0	0	0	1	1	0	0	0
Terrapene nelsoni Stejneger, 1925		DD	Pr	0	0	1	0	0	0	0	0	0	0	0	0	1	1	0	0	0	0	0	1	1	0	0	0	0	0	0
Terrapene ornata (Agassiz, 1857)		NT	Pr	0	0	1	0	0	0	0	0	0	0	0	0	0	0	0	0	1	0	0	0	1	1	0	0	0	0	0
Terrapene yucatana (Boulenger, 1895)		NE	NL	0	0	0	0	0	0	0	1	1	1	0	0	0	0	0	0	0	0	0	0	0	0	0	0	0	0	0
Trachemys gaigeae (Hartweg, 1939)		VU	NL	0	0	0	0	0	0	0	0	0	0	0	0	0	0	0	0	0	0	0	0	1	1	0	0	1	0	0
Trachemys grayi (Bocourt, 1868)		NE	NL	0	0	0	0	0	0	0	0	0	0	1	1	0	0	0	0	0	0	0	0	0	0	0	0	0	0	0
Trachemys nebulosa (Van Denburgh, 1895)		NE	NL	1	0	1	0	0	0	0	0	0	0	0	0	0	0	0	0	0	0	0	1	0	0	0	0	0	0	0
Trachemys ornata (Gray, 1831)		VU	NL	0	0	0	0	0	0	0	0	0	0	1	1	1	1	1	0	0	0	0	1	0	0	0	0	0	0	0
Trachemys scripta (Thunberg, 1792)		NA	NA	0	0	0	0	0	IN	0	0	0	0	0	0	0	0	0	0	0	0	0	0	0	IN	IN	0	0	0	0
Trachemys taylori (Legler, 1960)		EN	NL	0	0	0	0	0	0	0	0	0	0	0	0	0	0	0	0	0	0	0	0	0	E	0	0	0	0	0
Trachemys venusta (Gray, 1855)		NE	NL	0	0	0	1	1	0	1	1	1	1	0	0	0	0	0	0	0	0	1	0	0	0	1	1	0	IN	0
Trachemys yaquia (Legler & Webb, 1970)		VU	NL	0	0	E	0	0	0	0	0	0	0	0	0	0	0	0	0	0	0	0	0	0	0	0	0	0	0	0
Geoemydidae
Rhinoclemmys areolata (Duméril, Bibron, & Duméril, 1951)		NT	A	0	0	0	0	0	0	0	1	1	1	1	1	0	0	0	0	0	0	0	0	0	0	0	0	0	0	0
Rhinoclemmys pulcherrima (Gray, 1855)		NE	A	0	0	1	0	0	0	0	0	0	0	1	1	1	1	1	0	1	0	0	1	1	0	0	0	0	0	1
Rhinoclemmys rubida (Cope, 1870)		NT	Pr	0	0	0	0	0	0	0	0	0	0	1	1	1	0	1	0	1	0	1	0	0	0	0	0	0	0	1
Kinosternidae
Claudius angustatus Cope, 1865		NT	P	0	0	0	0	0	0	1	1	1	1	1	1	0	0	0	0	0	0	0	0	0	0	0	0	0	0	0
Kinosternon acutum Gray, 1831		NT	Pr	0	0	0	0	0	0	0	1	0	1	1	1	0	0	0	0	0	0	0	0	0	0	0	0	0	0	0
Kinosternon alamosae Berry & Legler, 1980		DD	Pr	0	0	1	0	0	0	0	0	0	0	0	0	0	0	0	0	0	0	0	1	0	0	0	0	0	0	0
Kinosternon arizonense Gilmore, 1922		LC	NL	0	0	1	0	0	0	0	0	0	0	0	0	0	0	0	0	0	0	0	0	0	0	0	0	0	0	0
Kinosternon chimalhuaca Berry, Seidel & Iverson, 1997		LC	NL	0	0	0	0	0	0	0	0	0	0	0	0	1	1	0	0	0	0	0	0	0	0	0	0	0	0	1
Kinosternon creaseri Hartweg, 1934		LC	NL	0	0	0	0	0	0	0	1	1	1	0	0	0	0	0	0	0	0	0	0	0	0	0	0	0	0	0
Kinosternon durangoense Iverson, 1979		DD	NL	0	0	0	0	0	0	0	0	0	0	0	0	0	0	0	0	0	0	0	0	1	1	0	0	1	0	0
Kinosternon flavescens (Agassiz, 1857)		LC	NL	0	0	0	0	0	0	0	0	0	0	0	0	0	0	0	0	0	0	0	0	1	1	1	1	0	0	0
Kinosternon herrerai Stejneger, 1925		NT	Pr	0	0	0	1	1	0	1	0	0	0	0	0	0	0	0	0	0	0	0	0	0	0	0	1	0	0	0
Kinosternon hirtipes (Wagler, 1830)		LC	Pr	0	0	0	1	1	1	0	0	0	0	0	0	1	1	1	1	0	1	1	1	1	1	0	0	1	1	0
Kinosternon integrum LeConte, 1854		LC	Pr	0	0	1	1	1	1	1	0	0	0	1	0	1	1	1	1	1	1	1	1	1	0	1	1	1	1	1
Kinosternon leucostomum (Duméril, Bibron, & Duméril, 1851)		NE	Pr	0	0	0	0	0	0	0	1	1	1	1	1	0	0	0	0	0	0	0	0	0	0	0	0	0	0	0
Kinosternon oaxacae Berry & Iverson, 1980		DD	Pr	0	0	0	0	0	0	0	0	0	0	1	0	0	0	0	0	1	0	0	0	0	0	0	0	0	0	0
Kinosternon scorpioides (Linnaeus, 1766)		NE	Pr	0	0	0	1	1	0	0	1	1	1	1	1	0	0	0	1	0	1	0	0	0	0	0	1	0	0	0
Kinosternon sonoriense Le Conte, 1854		NT	P	0	0	1	0	0	0	0	0	0	0	0	0	0	0	0	0	0	0	0	0	1	0	0	0	0	0	0
Kinosternon vogti López-Luna, Cupull-Magaña, Escobedo-Galván, González-Hernández, Centenero-Alcalá, Rangel-Mendoza, Ramírez-Ramírez & Cazares-Hernández 2018		NE	P	0	0	0	0	0	0	0	0	0	0	0	0	E	0	0	0	0	0	0	0	0	0	0	0	0	0	0
Staurotypus salvinii Gray, 1864		NT	Pr	0	0	0	0	0	0	0	0	0	0	1	1	0	0	0	0	0	0	0	0	0	0	0	0	0	0	0
Staurotypus triporcatus (Wiegmann, 1828)		NT	A	0	0	0	0	0	0	0	1	0	1	1	1	0	0	0	0	0	0	0	0	0	0	0	0	0	0	0
Family Testudinidae
Gopherus berlandieri (Agassiz, 1857)		LC	A	0	0	0	0	0	0	0	0	0	0	0	0	0	0	0	0	0	0	0	0	0	1	1	1	0	0	0
Gopherus evgoodei Edwards, Karl, Vaughn, Rosen, Meléndez-Torres & Murphy, 2016		VU	NL	0	0	1	0	0	0	0	0	0	0	0	0	0	0	0	0	0	0	0	1	1	0	0	0	0	0	0
Gopherus flavomarginatus Legler, 1959		CR	P	0	0	0	0	0	0	0	0	0	0	0	0	0	0	0	0	0	0	0	0	1	1	0	0	1	0	0
Gopherus morafkai Murphy, Berry, Edwards, Leviton, Lathrop, & Riedle, 2011		NE	NL	0	0	1	0	0	0	0	0	0	0	0	0	0	0	0	0	0	0	0	0	0	0	0	0	0	0	0
Trionychidae
Apalone spinifera (Le Sueur, 1827)		LC	Pr	0	IN	IN	0	1	0	IN	0	0	0	0	0	0	0	0	0	IN	IN	0	0	1	1	1	1	0	0	0
TOTAL
